# Supplementary material for: Hepatic lipidomics analysis reveals the anti-obesity effects of insoluble dietary fiber from okara combined with intermittent fasting treatment in high-fat diet-fed mice
Source: Front Nutr. 2025 Apr 23;12:1549105. doi: 10.3389/fnut.2025.1549105 (PMC12055546; doi:10.3389/fnut.2025.1549105)
Supplement: Supplementary file 2 [file Table_2.xlsx]

## Sheet: Sheet1
Index	Compounds	Class I	Class II	Q1 (Da)	Molecular Weight (Da)	Ionization model	ND1	ND2	ND3	ND4	HFD1	HFD2	HFD3	HFD4	IF1	IF2	IF3	IF4	IDF1	IDF2	IDF3	IDF4	IDF_IF1	IDF_IF2	IDF_IF3	IDF_IF4
LIPID-N-0001	taurolithocholic acid-3-sulfate	ST	BA	281.1	563.259	[M-H]-	19479	23197	41813	20434	18579	21946	23194	22301	20936	44726	13669	17757	26341	16113	15352	15016	22617	16365	14365	11367
LIPID-N-0004	3-oxodeoxycholic acid	ST	BA	389.3	390.277	[M-H]-	97287	106230	100840	106470	110150	64981	82741	79859	59920	66158	112890	75018	84613	76916	70419	119410	117750	126940	92617	104670
LIPID-N-0005	Chenodeoxycholic acid	ST	BA	391.5	392.293	[M-H]-	274750	320020	297890	329010	237150	203820	212760	236200	223830	211720	249750	317360	197770	238830	193460	293480	252740	229670	235170	122270
LIPID-N-0006	Ursodeoxycholic acid	ST	BA	391.5	392.293	[M-H]-	164120	137910	324810	381840	181640	263110	213060	49299	123840	144860	295670	136930	207130	80386	286570	122060	307620	187570	99266	111950
LIPID-N-0008	6,7-diketolithocholic acid	ST	BA	403.3	404.256	[M-H]-	185130	195970	138900	150530	111390	116200	120960	121710	131740	112740	168350	117260	120610	124870	121360	137480	127620	122610	106120	115640
LIPID-N-0009	12-Oxochenodeoxycholic acid	ST	BA	405.4	406.272	[M-H]-	2856400	1348000	1375400	2086600	285980	435730	180600	223500	190330	174920	757980	236690	249690	335320	311280	236900	293450	196860	449580	866180
LIPID-N-0010	Ursocholic acid	ST	BA	407.4	408.288	[M-H]-	17134000	8502600	9015400	13062000	6206300	5097800	2004100	3853000	4814700	2413600	11448000	4222400	3557100	5354800	3360500	4945100	3515800	3534100	5287100	8440300
LIPID-N-0014	lithocholic acid-3-sulfate	ST	BA	455.6	456.255	[M-H]-	263560	166720	193870	198570	128590	99185	75172	141360	103070	79671	331310	125520	131370	141820	132660	144310	91898	105780	138090	172230
LIPID-N-0015	Glycocholic acid	ST	BA	464.4	465.309	[M-H]-	322360	152130	254400	223820	186260	175050	136760	167410	180180	167770	188470	186910	148630	159360	133570	157870	146890	147660	169710	88853
LIPID-N-0016	Taurochenodeoxycholic acid	ST	BA	498.5	499.297	[M-H]-	35096000	6584600	21523000	25077000	10931000	8976800	6103800	2957900	11029000	21163000	28201000	8741500	8160900	9353000	12374000	14153000	12414000	7557400	6981000	10884000
LIPID-N-0017	Taurocholic acid	ST	BA	514.7	515.292	[M-H]-	18024000	4575700	6246300	22628000	12031000	10456000	4582600	2173500	9401600	7435500	28509000	7861100	7324400	15352000	8259100	13062000	6269400	4990800	13707000	21129000
LIPID-N-0018	13-oxoODE	FA	Eicosanoid	293.212	294.219	[M-H]-	65362	41256	26565	41574	20375	14607	17810	10890	18161	17029	25658	16386	20399	20239	12980	18234	17297	26950	21020	17899
LIPID-N-0019	9-oxoODE	FA	Eicosanoid	293.212	294.219	[M-H]-	58714	38335	23535	39743	16952	16695	15456	9921.1	19380	18894	23605	15269	20953	17493	10767	14929	15526	25122	18309	19306
LIPID-N-0020	13-HOTrE	FA	Eicosanoid	293.212	294.1	[M-H]-	12351	8164.1	3557.8	5372.1	9	9	9	9	9	9	9	9	9	9	9	9	9	9	4597.2	3799.4
LIPID-N-0022	12,13-EpOME	FA	Eicosanoid	295.227	296.235	[M-H]-	349240	298880	189200	238660	103070	124470	128290	78995	110370	134610	156960	107760	145040	135730	171280	110030	128710	152090	160310	191920
LIPID-N-0023	9,10-EpOME	FA	Eicosanoid	295.227	296.235	[M-H]-	337180	287850	171810	215280	120220	80937	137000	88601	123980	142890	101540	108850	166980	147440	181180	121420	145200	108120	183550	214650
LIPID-N-0026	9,10-DiHOME	FA	Eicosanoid	313.238	314.246	[M-H]-	97882	58633	45165	75212	17756	13659	16940	11852	12470	19170	9660.2	7531.4	11746	8712.5	11680	16609	15192	15403	17102	11663
LIPID-N-0028	(±)12-HEPE	FA	Eicosanoid	317.212	318.219	[M-H]-	10939	7967.7	8561	16455	2427.7	2940.7	2969	2237.2	7624.2	4567.8	5344.5	9	2444.3	3318.6	17166	3730.9	6457	4003.3	9	18147
LIPID-N-0034	(±)12-HETE	FA	Eicosanoid	319.227	320.235	[M-H]-	54138	40433	44035	55730	38238	45746	36590	41398	165010	102090	127080	73478	81158	66228	288660	59559	123920	111540	66803	228550
LIPID-N-0035	(±)15-HETE	FA	Eicosanoid	319.227	320.235	[M-H]-	22711	32680	21731	20568	18939	24065	20037	13836	15428	19681	28009	24219	26641	26269	27925	23528	21659	25665	28275	36056
LIPID-N-0039	(±)5-HETE	FA	Eicosanoid	319.227	320.235	[M-H]-	14443	18639	9617.6	12157	8580.8	7673.1	7135.5	6529	7375.4	7577.1	12444	9797.5	9372.3	9517.3	8424.3	12977	9378	8585.1	9626.5	8760.3
LIPID-N-0041	11(S)-HETE	FA	Eicosanoid	319.227	320.235	[M-H]-	58367	65847	42642	49681	51414	79024	58238	44896	36607	59942	86722	57244	86457	65404	80781	59516	75599	86264	93556	118430
LIPID-N-0048	5,6-DiHETrE	FA	Eicosanoid	337.238	338.246	[M-H]-	2148	6061.1	1912.3	4166.7	2333.9	2744.9	1834.2	1188.4	2420.2	1921.2	4926.4	2496.2	2003.3	3244	2664.3	2029	2563.6	9	942.93	2733.8
LIPID-N-0049	16(17)-EpDPE	FA	Eicosanoid	343.227	344.235	[M-H]-	11460	10201	4092.7	8245.3	3708.2	2636.1	2989.9	9	2419.2	2552.2	4589.4	3601.6	4081.6	3996	4275.7	3854.4	9	3946.3	3229.5	5507
LIPID-N-0050	14(S)-HDHA	FA	Eicosanoid	343.227	344.235	[M-H]-	14101	10605	7663.6	14172	3863.7	3927.9	3543.1	3706.9	10979	6263.4	10585	5074.6	5119.3	5010.9	15803	4617.5	7189.7	7329.4	3278.8	12817
LIPID-N-0053	LipoxinA4	FA	Eicosanoid	351.217	352.46	[M-H]-	2177	9	9	689.08	1013.1	1249	9	1170.7	846.07	1196.8	9	1171.8	597.9	967.07	668.95	873.47	9	528.17	1031.8	882.97
LIPID-N-0055	PGD2	FA	Eicosanoid	351.217	352.225	[M-H]-	3232.8	2525.6	1854	9	1901.6	5161.1	9	2823.5	3451.4	2845.2	4315.4	2134.6	9660.2	2845.5	5822.3	2467.2	3502.4	3797.4	2620.9	8676.1
LIPID-N-0056	PGE2	FA	Eicosanoid	351.217	352.225	[M-H]-	9	5157.6	9	5838.3	10216	15580	8821.4	9677.7	9436.6	10144	13556	10491	19656	12702	14936	11817	10732	14069	14320	20700
LIPID-N-0057	PGF2α	FA	Eicosanoid	353.233	354.241	[M-H]-	16286	7556.8	4082	4480.2	14617	25830	11069	15143	13101	17558	17633	17106	30714	17233	20879	13238	13483	22783	18299	29193
LIPID-N-0058	5-iso PGF2VI	FA	Eicosanoid	353.233	354.241	[M-H]-	4796.4	9	1496.5	2042.9	3081.2	2590.1	1457.4	1301.2	2802.3	2821.7	1400.5	3861.4	1281.6	2447.3	948.17	2304.7	912.48	1222.6	3480.1	820.15
LIPID-N-0059	PGD1	FA	Eicosanoid	353.233	354.241	[M-H]-	15152	9406.9	7905.1	7772.2	7302.6	11597	7372.3	7790.9	7534.9	8538.4	11943	10674	17233	11125	10311	10029	8350.2	14806	6337.3	22119
LIPID-N-0060	PGE1	FA	Eicosanoid	353.233	354.241	[M-H]-	15449	9260	6402.1	9512.8	9914.1	16804	8243.6	8108.5	9122.3	10870	13523	10280	18717	11209	12662	10829	8785.2	15382	13545	20152
LIPID-N-0062	TxB3	FA	Eicosanoid	367.212	368.22	[M-H]-	39872	14983	46932	40843	33063	26095	15257	11235	41047	27869	4289.8	24343	7971.4	30203	13896	37391	3694.8	5818.1	37465	5789.6
LIPID-N-0063	TXB2	FA	Eicosanoid	369.228	370.236	[M-H]-	16001	7114.4	11601	8726.9	15553	35925	12353	12853	15083	17848	21950	15444	36216	15904	30094	12084	14784	23466	19060	56509
LIPID-N-0044	FFA(22:6)	FA	FFA	327.232	328.24	[M-H]-	1331300	936710	1058400	903110	2063300	2902700	2181000	2986700	905200	1024200	1263600	1376300	825570	1314000	877150	1777100	1337600	1276500	941320	869520
LIPID-N-0067	FFA(10:0)	FA	FFA	171.139	172.146	[M-H]-	1881500	2250200	1896000	1698300	2603100	2302000	3206600	1666200	2263200	2144000	2290400	1483800	1634400	2092300	1516200	2003800	1949800	1710500	1778900	1563600
LIPID-N-0069	FFA(12:0)	FA	FFA	199.17	200.178	[M-H]-	113920	9	86733	73210	109100	130870	134860	184910	9	105900	102280	9	9	94433	9	111310	9	149250	100130	97745
LIPID-N-0071	FFA(14:0)	FA	FFA	227.201	228.209	[M-H]-	1117100	762280	1163200	932280	3124800	2844800	2178200	2545900	631230	1296700	1185400	1331600	824960	684010	995290	1716200	943810	1129400	994790	375220
LIPID-N-0072	FFA(15:0)	FA	FFA	241.217	242.225	[M-H]-	709960	384180	616910	719610	1173200	1526300	1106700	1440600	538710	904820	712520	772170	591580	645580	432200	782330	634010	422230	639810	413000
LIPID-N-0073	FFA(16:0)	FA	FFA	255.232	256.24	[M-H]-	28334000	19793000	23217000	23951000	33227000	29937000	24804000	40890000	19982000	25852000	23182000	28422000	20146000	28530000	12081000	31820000	25599000	20518000	22408000	12523000
LIPID-N-0074	FFA(17:0)	FA	FFA	269.248	270.256	[M-H]-	613230	461490	258140	568500	1103700	899570	600200	1375000	487450	405930	603780	559430	534080	693040	422520	995620	548840	688480	590660	340540
LIPID-N-0075	FFA(18:0)	FA	FFA	283.264	284.272	[M-H]-	18569000	10330000	14749000	12869000	19895000	19715000	15505000	20555000	12954000	10942000	15659000	22129000	11342000	15218000	12360000	16112000	15559000	16380000	17111000	10688000
LIPID-N-0080	FFA(14:1)	FA	FFA	225.185	226.193	[M-H]-	133240	106740	123160	9	661300	775830	522050	1034200	130420	145260	143720	129840	9	130310	98875	161640	104400	87326	133580	71958
LIPID-N-0082	FFA(16:1)	FA	FFA	253.217	254.225	[M-H]-	10710000	7401400	8638100	7238400	14632000	15054000	14041000	17388000	9413500	12921000	9352400	10189000	5552800	10152000	5170500	11204000	5442700	5740300	5779800	2350600
LIPID-N-0083	FFA(17:1)	FA	FFA	267.232	268.24	[M-H]-	2572100	2027000	2177500	2123500	3733300	4194900	3162200	5678500	2665300	3358000	2840900	3926800	1957200	3138200	1546000	3375300	2223700	1988500	1765100	653060
LIPID-N-0084	FFA(18:1)	FA	FFA	281.248	282.256	[M-H]-	169550000	138400000	122650000	112580000	126650000	151780000	112300000	126750000	150780000	169480000	154240000	161840000	121010000	190670000	118760000	166570000	148910000	140780000	134850000	86750000
LIPID-N-0085	FFA(19:1)	FA	FFA	295.264	296.272	[M-H]-	684070	286730	443790	356080	809600	1058900	489650	1492200	551070	523420	430870	528190	542460	813200	568170	889240	396220	659070	453890	212300
LIPID-N-0086	FFA(20:1)	FA	FFA	309.279	310.287	[M-H]-	5387600	3895500	4832500	3750300	3492600	4998300	3488300	4833200	5019700	7267500	3734100	10170000	3312500	8884200	3379200	9207100	5506600	4578600	4351800	2400800
LIPID-N-0087	FFA(22:1)	FA	FFA	337.311	338.318	[M-H]-	147220	196500	166810	196090	182670	318200	200580	233660	178260	182420	218120	400780	303190	322860	172150	273020	101300	298650	137750	97545
LIPID-N-0089	FFA(16:2)	FA	FFA	251.201	252.209	[M-H]-	1139900	917280	1088400	932670	2307500	2441000	2079700	3991400	993740	1086800	1028800	855070	675040	831220	773260	1019300	987890	1041300	795830	560860
LIPID-N-0090	FFA(18:2)	FA	FFA	279.232	280.24	[M-H]-	97141000	66340000	82480000	76375000	154850000	157580000	137550000	186930000	81820000	94568000	95319000	88093000	60373000	85760000	62030000	94317000	89540000	90188000	89060000	48796000
LIPID-N-0091	FFA(20:2)	FA	FFA	307.264	308.272	[M-H]-	4017800	5790300	4850300	5152100	4898200	3864500	3211100	4348500	4040000	5175700	7189000	7743000	5145700	8347300	3913300	5707900	3358500	5663900	4672300	2099100
LIPID-N-0092	FFA(22:2)	FA	FFA	335.295	336.303	[M-H]-	311740	387810	334360	286980	214760	259920	247210	223490	294310	336580	410650	615930	335620	343920	258330	418100	289310	356160	340140	174800
LIPID-N-0093	FFA(24:2)	FA	FFA	363.326	364.334	[M-H]-	9	21684	9	26447	64428	57467	47119	47297	31350	16067	33626	34790	9	27985	12990	45240	25180	9	9	30689
LIPID-N-0094	FFA(18:3)	FA	FFA	277.217	278.225	[M-H]-	1598600	954210	9	1078200	12613000	12557000	8316900	23360000	1572700	1719600	9	701630	719090	9	1120600	1248300	802890	9	925160	9
LIPID-N-0095	FFA(20:3)	FA	FFA	305.248	306.256	[M-H]-	7966800	15035000	9987100	10170000	9507100	7883100	7990200	8058900	8973200	10682000	9380700	15908000	8290400	11785000	5973100	13981000	10120000	9669400	7899600	2554200
LIPID-N-0096	FFA(22:3)	FA	FFA	333.279	334.287	[M-H]-	387910	678750	438960	429370	485530	533190	362130	453000	463860	496320	725510	847600	581800	666310	477670	610880	497910	9	468110	226800
LIPID-N-0097	FFA(18:4)	FA	FFA	275.201	276.209	[M-H]-	1472500	1119700	1529700	1155900	4434300	5675600	3833000	9632400	1473200	1622600	1484600	1182700	977190	1024000	1005600	1300500	1284300	1372500	1252500	1101500
LIPID-N-0098	FFA(20:4)	FA	FFA	303.232	304.24	[M-H]-	94118000	81956000	84811000	78990000	91664000	123170000	92277000	121850000	73951000	85898000	102900000	120300000	81173000	104380000	73069000	132010000	104420000	100660000	97068000	53640000
LIPID-N-0099	FFA(22:4)	FA	FFA	331.264	332.272	[M-H]-	11073000	15745000	11832000	13779000	16963000	15089000	12814000	12509000	14907000	19950000	24516000	24476000	22044000	27307000	17106000	34734000	22738000	19790000	22368000	8794700
LIPID-N-0100	FFA(24:4)	FA	FFA	359.295	360.303	[M-H]-	1345300	1924000	1418700	1121400	1185700	1409500	991160	1226100	1406500	1903100	1896900	2080700	1266200	2177400	1357100	3036300	1756500	1670300	1714300	622600
LIPID-N-0101	FFA(20:5)	FA	FFA	301.217	302.225	[M-H]-	14805000	9499300	10766000	8784400	77406000	134360000	81923000	161110000	8539100	10184000	10358000	8246800	6803000	8590100	7147100	12584000	7370200	7417100	5884600	5626900
LIPID-N-0102	FFA(22:5)	FA	FFA	329.248	330.256	[M-H]-	15668000	12559000	11027000	9441300	30004000	39159000	28575000	37856000	9482600	14517000	15681000	14857000	12167000	15660000	12502000	21849000	19157000	15313000	13561000	7182200
LIPID-N-0103	FFA(24:5)	FA	FFA	357.279	358.287	[M-H]-	2616000	5036200	4986300	5701600	10421000	15836000	10398000	9203100	2011100	2068500	2426100	2480200	1413100	3293300	1795300	14839000	2963600	8926000	1497400	1380100
LIPID-N-0105	FFA(24:6)	FA	FFA	355.264	356.272	[M-H]-	4236700	3850700	3506400	3888600	8257100	13406000	10105000	7899400	5386700	6441700	7804100	8600300	6242400	7785000	5120800	11005000	5440600	6757400	5231000	938050
LIPID-N-0695	FFA(19:0)	FA	FFA	297.279	298.287	[M-H]-	523620	581470	543800	528120	845830	820930	1011000	630890	551330	700150	660220	712740	568430	579730	574940	821250	769820	580140	582490	423460
LIPID-N-0710	FFA(21:1)	FA	FFA	323.295	324.303	[M-H]-	93893	92451	95232	102080	138710	141670	139470	105560	101250	97703	101030	106910	91452	105580	94903	96264	101360	87402	87657	69458
LIPID-N-0714	FFA(32:1)	FA	FFA	477.467	478.475	[M-H]-	185790	110500	155070	127850	151070	265380	134450	199250	127470	84755	234470	202160	114520	191820	247680	139680	151070	205830	104660	118880
LIPID-N-0715	FFA(34:1)	FA	FFA	505.498	506.506	[M-H]-	243400	303000	195390	297480	361690	248170	350480	237150	299370	260490	465350	361680	278930	392970	412580	324670	327890	447190	428720	224970
LIPID-N-0718	FFA(17:2)	FA	FFA	265.217	266.225	[M-H]-	172490	143590	126900	116020	339150	375560	216180	420220	125710	9	155780	167570	9	134150	112670	157920	151370	9	139590	9
LIPID-N-0720	FFA(21:2)	FA	FFA	321.279	322.287	[M-H]-	60975	9	9	9	102270	9	88226	83287	9	45567	92037	105360	45816	103740	82523	9	49401	84654	9	61661
LIPID-N-0722	FFA(28:2)	FA	FFA	419.389	420.397	[M-H]-	97991	84035	90221	104430	9	108270	9	9	98969	131690	132480	124740	119950	103840	137550	93853	153500	137580	152220	9
LIPID-N-0166	LPG(16:0/0:0)	GP	LPG	483.272	484.28	[M-H]-	1032200	1289900	551010	1216300	425290	343880	316720	355850	385780	449930	374000	1017000	400690	534390	282610	523340	655070	331550	256320	135410
LIPID-N-0167	LPG(18:0/0:0)	GP	LPG	511.304	512.311	[M-H]-	300060	312680	273600	343330	259760	168800	148570	206720	207930	241970	260950	358590	182190	260480	143090	348210	351620	288170	217130	162800
LIPID-N-0168	LPG(20:0/0:0)	GP	LPG	539.335	540.343	[M-H]-	10131	13944	8805.2	13473	4985.9	3833.5	3230.1	6889.1	6452.4	6189.7	5574.9	11219	5795.7	6469.8	4321.8	7973.4	7931.7	9576.1	5967.7	1542.9
LIPID-N-0169	LPG(16:1/0:0)	GP	LPG	481.258	482.264	[M-H]-	72885	80023	77462	76780	23338	19489	17327	17137	20013	26171	30802	41199	15129	30786	12682	35956	20705	21643	13530	9
LIPID-N-0170	LPG(18:1/0:0)	GP	LPG	509.288	510.296	[M-H]-	1009300	759940	700010	645320	668280	900860	688020	778400	729230	968390	641840	907690	733180	741030	663010	672620	527270	755660	641360	536990
LIPID-N-0171	LPG(18:2/0:0)	GP	LPG	507.272	508.28	[M-H]-	2481200	2512500	2036400	2379400	1260300	893350	938620	1021100	1126900	1198800	1428400	1908800	888410	1236500	644040	1764600	1434000	1428900	974070	133640
LIPID-N-0172	LPG(20:4/0:0)	GP	LPG	531.27	532.28	[M-H]-	9	9	29894	9	27112	53490	27951	36756	27889	35699	42993	45814	43792	84493	33138	36481	34654	34215	56638	11536
LIPID-N-0173	LPG(22:5/0:0)	GP	LPG	555.273	558.296	[M-H]-	40704	47408	40652	26702	20739	13141	29250	17708	28773	26959	19785	21539	12718	20194	13978	26983	22527	17679	19471	5083.1
LIPID-N-0175	LPI(16:0/0:0)	GP	LPI	571.288	572.296	[M-H]-	2386500	2799600	2461000	3218800	1104700	846710	826860	1075400	925020	986400	1180200	1732300	1146700	1053500	882640	1232600	1354100	1669200	854170	427680
LIPID-N-0176	LPI(18:0/0:0)	GP	LPI	599.32	600.327	[M-H]-	12640000	13350000	13160000	14821000	14928000	13679000	10759000	15392000	12965000	12933000	12919000	17790000	12293000	14684000	11411000	14234000	15486000	20338000	11220000	7415700
LIPID-N-0177	LPI(16:1/0:0)	GP	LPI	569.273	570.281	[M-H]-	11462	10991	11782	13130	2476.8	2312.6	3132.5	3237.3	4352.6	2722.2	4043.9	5461.3	4341.3	3516.2	2557.8	3720.5	3182.9	5861.1	2858.2	2094.9
LIPID-N-0178	LPI(18:1/0:0)	GP	LPI	597.304	598.312	[M-H]-	652570	853090	647050	717540	293620	248250	248880	350770	411180	338820	438870	495800	405850	498430	340410	418350	323160	482030	152180	158160
LIPID-N-0179	LPI(18:2/0:0)	GP	LPI	595.288	596.296	[M-H]-	282470	251030	224700	327690	67451	54872	57790	68032	87980	60864	70756	83129	63814	64847	53534	67305	68684	106860	55202	32349
LIPID-N-0180	LPI(20:3/0:0)	GP	LPI	621.304	622.312	[M-H]-	414780	432640	241700	338680	165200	155690	144060	218810	277930	162790	151880	326510	200780	229680	151000	153230	164230	315600	126350	50480
LIPID-N-0181	LPI(20:4/0:0)	GP	LPI	619.288	620.296	[M-H]-	1052300	913840	1068700	984500	829590	726790	655860	952230	810370	753160	809340	1330500	905790	1146400	841580	1070900	932010	1542000	831890	468330
LIPID-N-0182	LPI(22:4/0:0)	GP	LPI	647.32	648.327	[M-H]-	29585	24450	21831	10310	9893.8	13406	9279.7	16280	15896	14795	12209	24337	15092	21848	15050	24022	16617	26948	13786	5547.9
LIPID-N-0184	LPI(22:5/0:0)	GP	LPI	645.304	646.312	[M-H]-	15240	7914.5	8731.7	8774.9	9	9	2442.6	4687.3	9	2827.7	9	5205.7	3314.8	5304.4	2848	5437.2	5123.8	4654.3	3801.9	9
LIPID-N-0681	LPI(17:0)	GP	LPI	585.304	586.312	[M-H]-	192770	218110	249980	359950	125830	135210	99694	120680	121700	115570	137220	180820	138710	119780	114020	129940	129670	165890	88476	60051
LIPID-N-0683	LPI(19:0)	GP	LPI	613.335	614.343	[M-H]-	242920	306230	310750	542840	198610	186760	127450	179880	155870	135070	164790	244960	135680	132020	133430	215780	150840	192400	88712	62790
LIPID-N-0684	LPI(20:0)	GP	LPI	627.351	628.359	[M-H]-	240140	332230	320190	342700	173750	193740	127330	260880	188290	160430	104500	265940	195730	128630	154650	152990	164400	259770	113360	46812
LIPID-N-0685	LPI(20:1)	GP	LPI	625.335	626.343	[M-H]-	15829	29591	18814	27354	6257.5	8570.5	4685.2	7092.8	6435	6954.5	11071	19788	15754	16688	10719	12403	8617.7	13871	5473.4	3604.7
LIPID-N-0686	LPI(20:2)	GP	LPI	623.32	624.327	[M-H]-	17920	22562	19209	13060	5269.4	5340.2	3453	7310.2	8120.5	6222.2	10308	14397	8977.6	11216	9210.7	10514	6696.9	12276	6375.1	3627.5
LIPID-N-0187	LPS(18:0/0:0)	GP	LPS	524.299	525.307	[M-H]-	543630	487300	685770	823900	403780	423760	337890	495420	319140	459390	487520	506760	458090	380090	400710	432990	484210	555570	458730	448040
LIPID-N-0188	LPS(20:0/0:0)	GP	LPS	552.33	553.338	[M-H]-	11968	11198	12197	21764	5000.5	6144.6	4727.2	7887.3	5853.8	6993.2	5631.2	8775.1	7800.6	4211.4	4822.3	4845.5	5934.9	7692.3	8224.6	3298.6
LIPID-N-0192	LPS(18:1/0:0)	GP	LPS	522.283	523.291	[M-H]-	66734	22095	22558	24427	16294	7193.7	17939	10640	10914	12689	17285	35292	13360	38676	15939	27755	28124	33995	26549	8318.2
LIPID-N-0193	LPS(20:1/0:0)	GP	LPS	550.314	551.322	[M-H]-	4297.9	6017.2	6239.3	7381.7	9	9	9	2290.8	1838.9	2069.4	3236	3546	2606.4	2261.8	2261	2214.8	1933.4	2994.2	1944	1704.8
LIPID-N-0194	LPS(22:1/0:0)	GP	LPS	578.346	579.354	[M-H]-	5987.6	7534	7006.7	11040	2554.8	2175.6	2117.7	2702.3	1715	2447	3845.8	3785.4	3710.1	1975.1	2980	3485.2	3320.6	3259.3	2674.7	2924.4
LIPID-N-0196	LPS(18:2/0:0)	GP	LPS	520.268	521.275	[M-H]-	58757	35116	36200	42482	7333.3	6017.7	10231	11047	10511	13562	14574	16012	13510	14041	14070	10408	13284	15431	11983	8670.6
LIPID-N-0197	LPS(20:3/0:0)	GP	LPS	546.283	547.291	[M-H]-	64840	51035	45582	39546	12984	13514	12328	20435	21676	22759	27052	38526	27206	21672	33761	22677	20470	37396	18739	10264
LIPID-N-0198	LPS(20:4/0:0)	GP	LPS	544.268	545.275	[M-H]-	566830	346860	547460	469460	293870	256200	382690	475380	399900	438640	618450	569870	515150	718880	690380	575270	456840	699850	487620	353240
LIPID-N-0199	LPS(20:5/0:0)	GP	LPS	542.252	543.26	[M-H]-	26643	18294	21581	16810	9	1013.5	3464.9	2215.1	1797	1954.5	4917.1	2581.4	3461.2	3377	3616.4	2751.3	2255.2	3340.6	1381.2	3479.9
LIPID-N-0200	LPS(22:5/0:0)	GP	LPS	570.283	571.291	[M-H]-	71583	52308	52374	50192	4938.9	9	9	9	9	9	12259	12339	10216	9	15232	9	10200	14470	9878.5	9
LIPID-N-0201	LPS(22:6/0:0)	GP	LPS	568.268	569.275	[M-H]-	675440	392660	398000	448900	90859	105330	160600	157190	162670	145320	218410	157390	186690	189870	276510	170490	196460	296940	167180	204040
LIPID-N-0212	PC(16:0_24:0)	GP	PC	890.685	845.687	[M+COOH]-	18209	21145	30092	27555	13709	31035	12632	13475	10788	18934	14371	17105	17547	10696	26294	19710	20633	13001	21497	19438
LIPID-N-0213	PC(16:0_26:0)	GP	PC	918.716	873.719	[M+COOH]-	9	9	3884	4271.1	9	3862.5	1747.8	9	2156	4582.1	2032.8	2051.4	9	1614.3	2822.3	2267.6	2900.4	9	2191.7	2316.1
LIPID-N-0214	PC(14:0_16:1)	GP	PC	748.513	703.515	[M+COOH]-	41410	39832	54739	46314	20998	23425	19208	21997	18235	29920	29232	26904	26594	16887	45651	20187	23204	19775	21423	23241
LIPID-N-0217	PC(14:0_18:1)	GP	PC	776.544	731.547	[M+COOH]-	91220	105670	77618	84585	73495	106270	66841	126220	70002	79766	79249	58885	93851	101380	78504	82766	113860	66888	111970	124880
LIPID-N-0222	PC(19:0_18:1)	GP	PC	846.622	801.625	[M+COOH]-	424220	9	586010	402480	585600	607330	567580	665230	9	9	457450	439380	616230	9	591790	540130	9	571370	522930	9
LIPID-N-0227	PC(24:0_18:1)	GP	PC	916.701	871.703	[M+COOH]-	12471	15091	17924	15041	4667.7	9821.7	4765	8034	7195.6	9595	8787.3	9305.9	11719	6393.5	12198	10365	11602	8281.6	9420.8	10655
LIPID-N-0228	PC(16:1_16:1)	GP	PC	774.529	729.531	[M+COOH]-	482770	520520	527780	432010	265260	276050	310940	260990	276020	292580	294610	247460	321060	249330	258750	266760	149450	180290	177450	199300
LIPID-N-0231	PC(16:1_18:1)	GP	PC	802.56	757.562	[M+COOH]-	474530	468140	714560	525400	652840	480700	809480	553840	637270	659400	584320	740660	699400	728090	578110	582300	488870	543820	477150	426930
LIPID-N-0234	PC(17:0_18:2)	GP	PC	816.575	771.578	[M+COOH]-	1430900	1124000	1525100	1465600	1035300	1241300	1129600	1490500	965360	1088900	1198800	1068200	940680	1007500	960860	790100	1201300	1120900	1411200	1264900
LIPID-N-0235	PC(18:1_18:1)	GP	PC	830.591	785.593	[M+COOH]-	2874300	4120300	3369200	2832900	3558800	4528100	3594200	3092400	4376900	4749400	4122100	5211600	4465600	4831300	5645200	4168100	3591400	3844900	4110200	3335400
LIPID-N-0238	PC(18:1_19:1)	GP	PC	844.607	799.609	[M+COOH]-	136740	133300	145800	130850	142490	9	149700	147100	110770	182910	160760	178890	9	9	90143	9	64960	9	74274	9
LIPID-N-0244	PC(24:0_18:2)	GP	PC	914.685	869.687	[M+COOH]-	39567	44224	52093	40392	14045	14068	17184	19379	18776	21330	18580	17187	18084	14395	20609	20586	26327	19984	21160	29556
LIPID-N-0245	PC(14:1_18:2)	GP	PC	772.513	727.515	[M+COOH]-	1753600	2052200	1867300	1748400	2517500	2813100	3331700	2552000	2698800	2818200	2553500	2988200	2121900	2752400	2217600	1956600	2535800	3356500	2339400	2409800
LIPID-N-0246	PC(14:0_18:3)	GP	PC	772.513	727.515	[M+COOH]-	41317	30422	42933	30181	25057	19198	27341	20770	17966	28619	21424	11913	26309	17429	29751	18253	22280	21618	32511	39572
LIPID-N-0250	PC(16:1_18:2)	GP	PC	800.544	755.547	[M+COOH]-	4407000	5037700	6214400	3936700	2704500	2971100	3322400	2835600	2201100	3491400	3098500	1909900	2101700	2825900	2357100	2489000	2256000	2921900	2451800	2405600
LIPID-N-0253	PC(15:0_20:3)	GP	PC	814.56	769.562	[M+COOH]-	30707	41208	33533	34054	23382	38812	34128	34969	20256	20715	24327	30884	44615	20484	32475	20495	32085	25434	24012	33537
LIPID-N-0254	PC(18:1_18:2)	GP	PC	828.575	783.578	[M+COOH]-	2265400	3689000	3508700	2134800	1724100	1751500	1907600	2235100	1606800	2177700	1835700	2135500	1877800	1935400	1884600	1514100	1729300	1713300	1769300	2325200
LIPID-N-0255	PC(16:0_20:3)	GP	PC	828.575	783.578	[M+COOH]-	1671000	2498800	3056500	2193100	3221100	2560100	5059400	3135800	4502600	5478600	5151100	6814900	6136400	6013100	4608100	5485500	2379700	5058300	5540000	2727300
LIPID-N-0259	PC(20:1_18:2)	GP	PC	856.607	811.609	[M+COOH]-	679260	899630	840410	622530	243390	314860	258260	396450	301180	239640	327480	372570	468750	326960	201650	141950	229120	111030	276310	394760
LIPID-N-0260	PC(20:2_18:1)	GP	PC	856.607	811.609	[M+COOH]-	152210	157060	193070	99106	134930	134960	131280	138020	171010	192570	120860	202270	195120	152620	152260	158030	136400	125390	127680	116700
LIPID-N-0266	PC(16:1_18:3)	GP	PC	798.529	753.531	[M+COOH]-	230760	137100	238130	220700	82946	95648	131360	90647	113570	81567	96986	72780	107030	79753	91071	74165	78232	110420	108730	128680
LIPID-N-0267	PC(16:2_18:2)	GP	PC	798.529	753.531	[M+COOH]-	32710	47359	45353	23614	126480	59333	77559	67619	67885	146960	58659	60365	59852	104310	60686	46356	54135	69759	137590	51514
LIPID-N-0270	PC(18:2_18:2)	GP	PC	826.56	781.562	[M+COOH]-	9329300	9175000	8107100	9290300	2674900	2378600	3443700	2955800	3118000	3146600	2813200	2433400	2659100	2764600	2958600	2510300	2920100	3167100	3057300	3252600
LIPID-N-0271	PC(18:3_18:1)	GP	PC	826.56	781.562	[M+COOH]-	190820	206640	178520	209320	120680	124940	172140	140750	141400	166070	130540	96452	119260	122850	146480	108080	101750	82462	139060	193800
LIPID-N-0274	PC(20:3_18:1)	GP	PC	854.591	809.593	[M+COOH]-	290210	541550	594710	216380	465770	647440	506380	816000	732160	818830	404070	1304800	874090	965590	787480	745960	213010	647600	230830	373610
LIPID-N-0276	PC(22:4_16:0)	GP	PC	854.591	809.593	[M+COOH]-	219040	305660	285300	219960	467390	633850	457820	610320	485310	482790	589430	344640	661370	657680	549650	716450	632280	342050	707600	533810
LIPID-N-0278	PC(20:1_20:3)	GP	PC	882.622	837.625	[M+COOH]-	57145	70648	99722	64107	48993	74425	34933	76572	52264	78934	67212	119300	114280	91493	68953	84115	45060	59289	67664	43540
LIPID-N-0284	PC(16:0_20:5)	GP	PC	824.544	779.547	[M+COOH]-	776100	875120	780180	780030	251020	166140	243300	237380	199430	181170	278740	157120	211670	276750	264510	292400	201690	214550	144200	386180
LIPID-N-0285	PC(20:4_16:1)	GP	PC	824.544	779.547	[M+COOH]-	1629000	1701100	914840	1578500	1316200	1402500	1930900	1512900	1270600	2146100	1468700	889140	1760400	1369700	982700	1913300	1164200	1518200	1522500	879560
LIPID-N-0287	PC(18:2_18:3)	GP	PC	824.544	779.547	[M+COOH]-	917520	764390	692330	879980	206660	148340	275920	186880	243000	271650	239800	135940	212620	168840	245390	166750	199140	254270	230430	341510
LIPID-N-0290	PC(18:1_20:4)	GP	PC	852.575	807.578	[M+COOH]-	991430	1031600	1003100	1131100	1189200	1094500	1223700	1475800	903730	1383600	1415900	1549800	1576800	1582600	1873100	1716900	1275600	1489800	1290300	1108400
LIPID-N-0292	PC(20:5_18:0)	GP	PC	852.575	807.578	[M+COOH]-	162810	93891	9	90187	43173	28470	53945	25624	9	9	28511	21046	20315	9	37560	21316	9	9	13783	111290
LIPID-N-0294	PC(18:2_20:3)	GP	PC	852.575	807.578	[M+COOH]-	247060	353400	261400	228160	171790	147140	173940	199540	229810	276630	153920	254350	210250	242830	149740	218210	153090	187340	234600	122670
LIPID-N-0295	PC(20:1_20:4)	GP	PC	880.607	835.609	[M+COOH]-	94309	101010	90242	96501	91478	49913	71629	141220	69772	126780	124860	118290	156380	156250	124050	167840	90909	102510	84560	87606
LIPID-N-0297	PC(22:4_18:1)	GP	PC	880.607	835.609	[M+COOH]-	36703	29133	35751	26030	64365	92961	44440	48149	63584	68215	62440	51515	92901	94479	67371	86262	65555	33561	68350	64139
LIPID-N-0301	PC(22:5_14:1)	GP	PC	822.529	777.531	[M+COOH]-	102140	146900	85587	131920	46714	55406	52237	37626	47585	58476	59388	48880	51786	64316	58933	42756	38292	54636	24952	41569
LIPID-N-0304	PC(18:2_20:4)	GP	PC	850.56	805.562	[M+COOH]-	2527600	4144600	3621500	3456500	2587500	1961000	2165600	3127600	2512100	3409800	2904200	2477100	2183900	3134800	3008300	2904500	2699900	2647800	3162300	2187500
LIPID-N-0306	PC(16:1_22:5)	GP	PC	850.56	805.562	[M+COOH]-	30524	22617	42583	20949	11372	13312	30089	22409	15628	19367	12147	12267	9	16246	16207	9	24555	33017	9	13070
LIPID-N-0310	PC(18:1_22:5)	GP	PC	878.591	833.593	[M+COOH]-	55707	70446	45951	58386	52423	29382	47940	42746	55396	43174	45771	65322	20757	65199	61153	75098	62572	47993	58066	9
LIPID-N-0314	PC(18:2_20:5)	GP	PC	848.544	803.547	[M+COOH]-	235850	329760	206500	217000	25529	17011	46387	26535	28920	22003	36992	22840	28778	32893	45804	29041	35649	24777	29258	49321
LIPID-N-0316	PC(20:3_20:4)	GP	PC	876.575	831.578	[M+COOH]-	127820	169750	171970	136530	174590	124040	86804	149300	223310	172570	158550	255750	149930	175190	118880	218540	167280	119730	148510	45560
LIPID-N-0320	PC(18:2_22:6)	GP	PC	874.56	829.562	[M+COOH]-	3477200	4491400	3743000	4380000	1467200	1129000	1415300	1550500	1957300	1779800	1665600	1894300	1280800	2036800	1575500	2196400	1407100	1870300	1752400	1295000
LIPID-N-0905	PC(18:1_20:5)	GP	PC	850.56	805.562	[M+COOH]-	80207	155730	141010	107320	42044	9	9	25519	31730	26464	50855	36957	33295	36394	53236	59570	28923	31119	9	64907
LIPID-N-0906	PC(15:0_18:1)	GP	PC	790.56	745.562	[M+COOH]-	9	29584	25693	30354	14774	29422	23163	25758	20262	29625	21318	25752	18467	34102	30355	9	45954	18398	17603	28514
LIPID-N-0907	PC(18:0_22:1)	GP	PC	888.669	843.672	[M+COOH]-	9	4386.3	6082.2	5209.9	9	2803.9	3939	3160.2	9	3806.7	3927.2	4835.9	4959.1	9	5678.8	4161.3	3555.3	9	4291.5	5676.4
LIPID-N-0908	PC(16:0_20:2)	GP	PC	830.591	785.593	[M+COOH]-	171510	237870	255990	175170	185100	231890	214580	9	298860	301800	229070	220650	209020	241050	262940	281220	200630	194090	9	9
LIPID-N-0913	PC(20:4_22:5)	GP	PC	900.575	855.578	[M+COOH]-	237110	133700	213080	510500	153850	113330	72661	138390	118810	115530	70154	142600	59344	124040	63186	149370	34153	95580	44121	22209
LIPID-N-0914	PC(18:2_22:5)	GP	PC	876.575	831.578	[M+COOH]-	85757	143840	101690	118160	31441	37914	31704	18964	30333	46037	31606	20266	16531	18524	27865	42712	37754	36376	30805	15803
LIPID-N-0915	PC(16:0_16:2)	GP	PC	774.529	729.531	[M+COOH]-	345220	340760	230610	345280	217530	296490	335240	227570	229120	264290	268090	226940	299590	167330	307870	217730	351350	346470	262820	309100
LIPID-N-0916	PC(20:4_22:6)	GP	PC	898.56	853.562	[M+COOH]-	1311900	1684900	1122900	1947900	1364200	854910	885790	870350	1312400	1067700	1441000	1733500	947290	1508000	1124300	1763500	1932300	1112500	1126300	647840
LIPID-N-0323	PE(16:0_16:0)	GP	PE	690.507	691.515	[M-H]-	1273400	2062800	1413600	2636200	1045900	1387200	537850	899610	703440	1218700	1110000	1440100	1173600	942870	1265300	1143900	1004300	657620	961840	733200
LIPID-N-0324	PE(18:0_14:0)	GP	PE	690.507	691.515	[M-H]-	39803	39564	42405	68037	33997	26191	10868	15505	13066	19484	16992	11592	26569	19499	35426	18646	12698	10034	17376	18205
LIPID-N-0328	PE(20:0_18:0)	GP	PE	774.601	775.609	[M-H]-	184830	228880	235220	293290	259540	263020	176000	142980	201490	245110	264300	241870	195180	267790	287280	370070	298690	9	96706	74464
LIPID-N-0331	PE(16:1_16:0)	GP	PE	688.492	689.5	[M-H]-	284880	429360	374480	357330	138490	154230	144250	115230	147510	144510	145710	162330	147980	119660	128370	119880	134470	155330	114600	73068
LIPID-N-0334	PE(16:0_18:1)	GP	PE	716.523	717.531	[M-H]-	14130000	16095000	14415000	17016000	12311000	13069000	13417000	10539000	12117000	13362000	13677000	14427000	16705000	10894000	12667000	12234000	15291000	15900000	13172000	13129000
LIPID-N-0335	PE(16:1_18:0)	GP	PE	716.523	717.531	[M-H]-	315980	356780	371230	350360	124110	126510	102340	118800	124660	133770	120900	117670	9	117850	119250	9	9	110410	89791	109160
LIPID-N-0343	PE(22:0_18:1)	GP	PE	800.617	801.625	[M-H]-	15847	19131	14484	15518	9639.2	11764	8180.3	8661	11193	14054	11741	19474	12927	11173	13763	10915	17452	15861	8696.6	4551.4
LIPID-N-0344	PE(22:1_18:0)	GP	PE	800.617	801.625	[M-H]-	29288	25598	30417	31944	16888	27353	11120	26077	18732	25627	13908	32128	32129	14955	25028	21109	17379	21573	15614	8447.3
LIPID-N-0345	PE(24:0_18:1)	GP	PE	828.648	829.656	[M-H]-	27858	37807	30002	35161	12237	19179	13763	12986	14952	19227	18514	24283	17208	16867	19703	15604	21806	19956	12205	9628.3
LIPID-N-0346	PE(18:2_14:0)	GP	PE	686.476	687.484	[M-H]-	126940	143350	122650	150220	54169	30045	46508	28636	48727	44917	64331	42603	44312	30818	45997	29338	41655	44029	32831	48935
LIPID-N-0347	PE(16:1_16:1)	GP	PE	686.476	687.484	[M-H]-	112860	100990	90350	92635	32696	27147	30342	13529	27570	39629	20619	24808	25476	9	22255	21384	14548	16324	13693	9343.9
LIPID-N-0349	PE(18:1_16:1)	GP	PE	714.507	715.515	[M-H]-	218400	287750	308310	264390	158660	205830	145610	122930	150380	203920	122990	237030	160740	151130	144110	25867	73682	120530	101750	83378
LIPID-N-0350	PE(18:2_16:0)	GP	PE	714.507	715.515	[M-H]-	33437000	38189000	33671000	39774000	26387000	28690000	32282000	25664000	22528000	24037000	26218000	24877000	25689000	21355000	23111000	20052000	27575000	22842000	24745000	21883000
LIPID-N-0352	PE(18:1_18:1)	GP	PE	742.539	743.547	[M-H]-	5728700	6561400	5837200	7158200	4239300	4619000	4749900	4169900	5377300	5360000	5057000	5373100	5651300	4940700	5684800	4758500	4812700	5043500	3737000	4006900
LIPID-N-0353	PE(18:0_18:2)	GP	PE	742.539	743.547	[M-H]-	62871000	63854000	57235000	69293000	48856000	49333000	58441000	50862000	49585000	51089000	9	9	55165000	36778000	9	9	59036000	9	9	9
LIPID-N-0354	PE(20:2_16:0)	GP	PE	742.539	743.547	[M-H]-	827580	857070	732260	770090	408360	597560	428490	416370	501270	565340	540440	586240	754470	468160	760410	9	740640	569220	506750	362180
LIPID-N-0363	PE(18:1_24:1)	GP	PE	826.633	827.64	[M-H]-	39518	47846	29624	52899	22326	25387	20138	23488	25436	29902	26164	40289	34677	30112	25016	27040	31383	31093	19834	33239
LIPID-N-0365	PE(18:3_16:0)	GP	PE	712.492	713.5	[M-H]-	1655500	1882600	915850	2248000	546140	577290	742040	613600	1041800	725140	672960	450710	1303800	315850	650930	463450	665140	1028800	913670	654900
LIPID-N-0366	PE(16:1_18:2)	GP	PE	712.492	713.5	[M-H]-	4437800	4165600	4011800	4672000	1366300	1095800	1492400	1227300	1535400	1492500	1417900	1008200	1148400	969560	1246400	949250	1101600	1410900	972890	784140
LIPID-N-0367	PE(17:1_18:2)	GP	PE	726.511	727.515	[M-H]-	9	112800	138710	145660	9	43756	49219	40082	65909	35141	9	50157	46138	9	9	34817	9	9	57117	40315
LIPID-N-0368	PE(18:1_18:2)	GP	PE	740.523	741.531	[M-H]-	17418000	17825000	18865000	20079000	15243000	13354000	15078000	13438000	14336000	13393000	13284000	13164000	13517000	12943000	13116000	11651000	13564000	12780000	13624000	11865000
LIPID-N-0369	PE(16:0_20:3)	GP	PE	740.523	741.531	[M-H]-	1186300	1460700	1402900	1518200	1116100	1281800	1042800	1167700	1119100	1201000	1273600	1689800	1553700	1099900	1051200	821620	1205400	1420200	1139200	638610
LIPID-N-0370	PE(18:2_19:1)	GP	PE	754.541	755.547	[M-H]-	207770	9	145270	230180	35016	9	71520	96397	99391	102220	57576	59784	127400	51919	115910	59250	75596	94279	61972	152660
LIPID-N-0371	PE(17:0_20:3)	GP	PE	754.541	755.547	[M-H]-	170720	123630	164990	225030	185040	172800	188190	95918	135310	151780	176280	182890	195170	224400	219650	176050	235500	287200	195600	176990
LIPID-N-0372	PE(20:3_18:0)	GP	PE	768.554	769.562	[M-H]-	4935600	5057400	4946400	5384800	5922900	5696200	5457400	6157100	5849600	6253700	7283100	7165400	6931700	7006900	7333400	6089700	7597400	7581600	6433000	6872300
LIPID-N-0373	PE(20:1_18:2)	GP	PE	768.554	769.562	[M-H]-	1393000	1497200	1788000	1622600	541870	729700	649840	688490	873610	718330	700250	921460	518690	668690	840260	609900	689660	565930	544440	525870
LIPID-N-0375	PE(18:2_22:1)	GP	PE	796.586	797.593	[M-H]-	58470	42275	36591	56205	25923	24904	59640	34954	72492	72368	25941	20326	22668	9	9	26356	66535	56592	50699	97096
LIPID-N-0380	PE(20:4_14:0)	GP	PE	710.476	711.484	[M-H]-	75658	63310	74837	96763	79451	58440	70096	56012	77577	67528	71609	45656	59741	63305	84042	48482	54923	55830	57495	48437
LIPID-N-0381	PE(18:3_16:1)	GP	PE	710.476	711.484	[M-H]-	262910	222490	227900	361380	62645	69456	73377	47846	97473	69797	83547	42337	68275	39991	54198	37032	41131	69794	48683	60805
LIPID-N-0382	PE(18:2_18:2)	GP	PE	738.507	739.515	[M-H]-	6952800	8489800	6217700	9441800	2702000	1591800	3168800	1894800	2747200	1883900	2199100	2022800	2230300	1717600	2339100	1290100	2231500	2839300	2001300	2136600
LIPID-N-0383	PE(16:0_20:4)	GP	PE	738.507	739.515	[M-H]-	16739000	15983000	17431000	15847000	18184000	18251000	17223000	16722000	16778000	18942000	20199000	19157000	20771000	18561000	17537000	16510000	17369000	19310000	18236000	14546000
LIPID-N-0384	PE(18:3_18:1)	GP	PE	738.507	739.515	[M-H]-	471020	604600	436520	660760	223660	218100	198300	193010	255000	37828	197760	174450	297970	165750	296080	146050	218240	203610	208440	237650
LIPID-N-0386	PE(17:0_20:4)	GP	PE	752.524	753.531	[M-H]-	2977900	2584400	3069900	4217900	3198600	3371700	3579900	3273100	2993800	3208400	3967100	3657100	3698000	3244000	3597100	1882700	4758700	4039300	4006100	3876200
LIPID-N-0388	PE(18:1_20:3)	GP	PE	766.539	767.547	[M-H]-	2701800	3028900	3498900	2627600	2339100	3007600	2229200	3413900	2953300	3442200	3075200	4647500	3804100	2570500	3431500	2824200	2873400	3508400	2656600	1842000
LIPID-N-0389	PE(16:0_22:4)	GP	PE	766.539	767.547	[M-H]-	1668900	2290300	1762100	2090800	2838800	5891400	3963600	4782300	4283800	5163900	4352400	4857800	5726700	3761300	5422200	4397000	5734100	4847100	5490900	2886300
LIPID-N-0396	PE(16:1_20:4)	GP	PE	736.492	737.5	[M-H]-	5199300	4402400	4940100	5223000	4305400	3250800	3367900	3449200	4052600	4427900	3494600	3217300	3234200	4228800	3226800	3608000	2497600	3076100	3352600	1688500
LIPID-N-0397	PE(16:0_20:5)	GP	PE	736.492	737.5	[M-H]-	2921400	2838400	2279200	2719000	671610	434140	683290	459920	574950	472910	695970	424330	607680	496870	653780	397900	600150	555640	469350	726050
LIPID-N-0399	PE(18:1_20:4)	GP	PE	764.523	765.531	[M-H]-	902770	633290	824650	702010	1094000	976700	949850	975250	991600	1154400	1309200	1208900	1082400	1198000	1055300	990150	904680	1114500	919710	725940
LIPID-N-0400	PE(18:0_20:5)	GP	PE	764.523	765.531	[M-H]-	4154700	3636100	4184600	3939900	818980	592960	886040	583800	758830	554870	753330	496600	734400	570360	871550	468100	733440	669920	524760	1247200
LIPID-N-0401	PE(16:0_22:5)	GP	PE	764.523	765.531	[M-H]-	563770	792790	475530	655710	618330	548530	758240	659690	593050	634630	738740	638710	532770	647800	633130	570500	627660	758630	415100	670750
LIPID-N-0403	PE(18:0_22:5)	GP	PE	792.554	793.562	[M-H]-	1932200	1998600	1611100	1743800	1645300	1537100	1609700	1592700	1618100	1714900	1694700	1437200	1536400	1578500	1583800	1791300	2026200	2418300	1465500	1974900
LIPID-N-0407	PE(14:0_22:6)	GP	PE	734.476	735.484	[M-H]-	281010	307230	223380	343730	118760	94813	113970	84876	148240	122530	152140	113930	138200	153720	209260	132660	146650	127960	117770	123460
LIPID-N-0409	PE(20:5_16:1)	GP	PE	734.476	735.484	[M-H]-	379530	284500	339600	359770	31546	19251	32334	18463	39631	28884	28540	20967	25512	27177	38151	19987	19429	21407	18896	28789
LIPID-N-0411	PE(15:0_22:6)	GP	PE	748.493	749.5	[M-H]-	152260	181620	170600	225380	114310	169290	91022	90385	105010	79762	178450	65136	125690	138190	86254	127020	95378	83830	114830	136700
LIPID-N-0412	PE(20:5_18:1)	GP	PE	762.507	763.515	[M-H]-	2011500	1871700	1585800	1644400	556670	359260	446070	276940	415990	381100	470460	301950	467120	420210	556170	397810	429640	445450	351130	618360
LIPID-N-0413	PE(22:6_16:0)	GP	PE	762.507	763.515	[M-H]-	24153000	24716000	18906000	23252000	22555000	19529000	21707000	12328000	21863000	20873000	24280000	21975000	21733000	19171000	19387000	20814000	23114000	21976000	20374000	20762000
LIPID-N-0414	PE(17:0_22:6)	GP	PE	776.52	777.531	[M-H]-	453810	357290	365890	606770	381260	328390	342020	292500	330680	356800	469570	329060	207150	254730	424480	398890	439490	356220	256020	504610
LIPID-N-0415	PE(22:6_18:0)	GP	PE	790.539	791.547	[M-H]-	55763000	55989000	47513000	50144000	9	46002000	50012000	50282000	46644000	52229000	51929000	49047000	52924000	51472000	9	50854000	63196000	9	9	62485000
LIPID-N-0416	PE(18:1_22:5)	GP	PE	790.539	791.547	[M-H]-	215390	219110	143620	176260	267200	171860	236480	207560	235640	163880	262560	192350	140190	216890	177220	220200	176700	216570	138880	170280
LIPID-N-0422	PE(16:1_22:6)	GP	PE	760.492	761.5	[M-H]-	5686500	6527800	4658800	5487200	2885000	2065400	2362800	2218500	3064600	2906300	3070100	2719300	2220800	3040500	2507300	2455700	2089500	2534900	2141800	1744100
LIPID-N-0424	PE(20:5_18:2)	GP	PE	760.492	761.5	[M-H]-	445860	576480	331280	527900	44880	16048	32065	21370	40755	35245	58288	37917	33130	39056	52411	27760	34402	29573	30814	43031
LIPID-N-0425	PE(17:1_22:6)	GP	PE	774.506	775.515	[M-H]-	226700	189190	165520	239740	123980	123440	106280	138550	141280	110040	184210	151790	108680	143860	159910	171490	174900	155840	115090	141900
LIPID-N-0426	PE(22:6_18:1)	GP	PE	788.523	789.531	[M-H]-	6508500	5922400	5263800	7037400	6053300	4756200	5247200	4978900	5374000	4952900	7483300	7751100	4960600	5250100	5498100	5755100	5558200	5395200	4713600	4437700
LIPID-N-0428	PE(22:6_20:1)	GP	PE	816.554	817.562	[M-H]-	754260	768810	768480	700090	517370	507270	504190	644200	525220	667290	627980	849760	739390	828700	652050	690260	558910	680310	470180	367910
LIPID-N-0430	PE(22:6_18:2)	GP	PE	786.507	787.515	[M-H]-	3750900	4666100	2832400	4342200	1777000	1044700	1414700	1147800	1662800	1422600	1656500	1451200	1052600	1240800	1150800	1465900	1688800	1451200	1428200	961520
LIPID-N-0433	PG(18:0_16:0)	GP	PG	749.541	750.541	[M-H]-	59267	59052	53436	94350	92919	111320	65455	76733	41420	68766	34301	85966	61965	56309	123210	75488	129540	74607	69931	94165
LIPID-N-0435	PG(18:0_18:0)	GP	PG	777.577	778.572	[M-H]-	52006	47361	55700	50993	49425	58619	51890	60258	61915	63193	56221	68350	69230	9	71843	54008	90953	79937	76768	106820
LIPID-N-0436	PG(16:0_16:1)	GP	PG	719.494	720.494	[M-H]-	104170	67846	112780	97468	31407	29845	22786	22525	20036	46696	59733	46545	34411	45402	9	42101	27321	30698	35068	14034
LIPID-N-0437	PG(18:1_14:0)	GP	PG	719.494	720.494	[M-H]-	22927	24229	27867	33675	16281	13204	14144	22176	32095	25138	21150	30295	23142	21193	23148	26817	16234	14974	20455	14968
LIPID-N-0438	PG(16:0_18:1)	GP	PG	747.525	748.525	[M-H]-	1540500	1366700	1312000	1403700	1094100	1104700	1252500	1078500	912340	1047700	1295800	1383300	1322200	1017500	1221600	1050900	974980	1098900	1173500	868660
LIPID-N-0439	PG(17:1_18:1)	GP	PG	761.522	762.541	[M-H]-	78189	51808	9	78880	36384	52879	42540	68503	58018	54278	54058	50694	47883	48187	30758	23523	9	27973	42575	50173
LIPID-N-0440	PG(18:0_18:1)	GP	PG	775.557	776.557	[M-H]-	923000	871980	973560	804410	877340	1063400	775310	941160	918870	1078200	766370	1110600	986210	9	1108100	1139800	9	1390500	1175900	1884200
LIPID-N-0441	PG(16:1_16:1)	GP	PG	717.478	718.478	[M-H]-	185390	210860	194730	189650	118660	112160	112470	85549	129030	121470	100990	92096	100210	19787	89760	82332	89415	56681	84649	76489
LIPID-N-0442	PG(18:1_16:1)	GP	PG	745.51	746.51	[M-H]-	321300	391090	380310	283450	480220	766210	853180	596990	795660	1138500	648310	754330	564730	832640	583520	460910	450620	696810	603620	368730
LIPID-N-0444	PG(18:2_16:0)	GP	PG	745.51	746.51	[M-H]-	4537400	4230900	4672000	5884800	2796400	2744900	2611800	2800300	2353800	3064300	3496800	3789300	3293100	3091700	2954700	2700500	3789200	3383400	2932600	2476300
LIPID-N-0446	PG(18:1_18:1)	GP	PG	773.541	774.541	[M-H]-	308190	403930	426020	375980	386440	333620	297400	206310	9	9	439610	545170	368590	9	511290	427100	9	292180	243110	196660
LIPID-N-0447	PG(18:0_18:2)	GP	PG	773.541	774.541	[M-H]-	1936600	1568900	1881900	2353500	2082900	2153500	1840500	2518500	2176200	2761500	2330900	1937100	2151800	2081200	2265200	2335700	2739700	2883800	2863700	5010700
LIPID-N-0449	PG(20:1_18:1)	GP	PG	801.572	802.572	[M-H]-	65531	104070	74286	107240	49664	82424	58482	37134	80354	72499	64948	112030	94841	48426	67525	64597	76299	75847	63423	33149
LIPID-N-0450	PG(18:2_16:1)	GP	PG	743.494	744.494	[M-H]-	897530	933320	938030	1130800	439040	383620	308620	279760	357690	384200	450580	508240	396250	506260	396520	459110	323940	395580	330810	232400
LIPID-N-0451	PG(18:2_18:1)	GP	PG	771.525	772.525	[M-H]-	4967100	5389600	4751300	5192000	7306600	7516400	10681000	6831000	8556700	9621700	7543300	7629700	5848500	7617800	7738700	4654300	7833900	8217800	7011200	6223800
LIPID-N-0453	PG(18:2_18:2)	GP	PG	769.51	770.51	[M-H]-	10788000	9731100	9749800	13674000	9849400	8190600	6773900	6156300	6751600	7153700	7948300	8725900	9765700	7269900	8213400	7350400	10923000	9967500	7977300	6784400
LIPID-N-0454	PG(16:0_20:4)	GP	PG	769.51	770.51	[M-H]-	249530	381170	323520	444080	457450	366210	386090	350070	306410	440020	526350	589300	473090	500760	362090	449530	440560	446620	498410	242830
LIPID-N-0455	PG(18:0_20:4)	GP	PG	797.541	798.541	[M-H]-	194430	183930	171800	215970	367430	315240	264790	216110	192800	353290	380430	274050	309500	393840	289780	305510	285030	238670	243530	399020
LIPID-N-0457	PG(18:2_18:3)	GP	PG	767.494	768.494	[M-H]-	713960	513660	552760	663910	428560	527520	843100	467020	756960	801680	536550	433200	379430	409510	401910	387560	576610	704340	476270	457010
LIPID-N-0458	PG(16:1_20:4)	GP	PG	767.494	768.494	[M-H]-	39987	40909	48227	31948	67974	109570	78278	71735	89861	120430	72886	93732	89907	84325	75379	106970	64576	84813	91507	53668
LIPID-N-0459	PG(18:1_20:4)	GP	PG	795.525	796.525	[M-H]-	684440	853870	775460	822480	1732800	2339000	1785500	1565400	1568200	2295400	2017700	2254300	2131800	1920900	1693000	2155500	2034800	2005300	2114300	1426100
LIPID-N-0460	PG(18:1_20:5)	GP	PG	793.51	794.51	[M-H]-	261770	303250	280970	296050	161170	219130	222950	128490	140850	216060	215300	171800	204460	214030	184070	150050	133360	172680	143910	164110
LIPID-N-0461	PG(16:0_22:6)	GP	PG	793.51	794.51	[M-H]-	125090	115110	106930	136000	60185	87934	78877	46992	42685	68058	108160	89979	105010	83261	70676	71037	83188	95158	64427	89525
LIPID-N-0462	PG(18:0_22:6)	GP	PG	821.541	822.541	[M-H]-	49174	86650	64654	77206	63517	65011	85522	49496	63141	53795	74261	78106	58348	59622	94137	46405	93549	91259	64962	90517
LIPID-N-0463	PG(18:1_22:5)	GP	PG	821.541	822.541	[M-H]-	336570	491700	337980	386790	1542900	2412300	1749100	1321300	2018500	2219300	1885700	2065400	1954300	2603300	1417200	2116900	1568000	2309500	2412300	1657900
LIPID-N-0464	PG(16:1_22:6)	GP	PG	791.486	792.494	[M-H]-	281130	292400	287800	239620	138510	160930	179360	98147	127920	172550	188370	213270	183600	244000	150950	169510	95918	174740	116180	96676
LIPID-N-0465	PG(18:1_22:6)	GP	PG	819.525	820.525	[M-H]-	838310	906080	840770	885460	784130	1005400	953020	676620	637240	911950	1265300	1191200	1055400	1403300	969380	1125100	784900	1000400	758540	968680
LIPID-N-0466	PG(18:2_22:6)	GP	PG	817.51	818.51	[M-H]-	1039100	1072000	973600	1040400	420990	564530	569920	374090	403080	440300	678580	623370	513450	627350	663610	519160	515500	613060	406460	545200
LIPID-N-0467	PG(20:2_22:6)	GP	PG	845.51	846.541	[M-H]-	104810	152830	124410	133600	54873	96041	69404	59226	49915	67400	115820	98300	106500	126010	108360	92797	66444	97477	48383	80139
LIPID-N-0468	PG(20:3_22:6)	GP	PG	843.513	844.525	[M-H]-	53383	66977	73481	65162	41544	85592	48599	52496	38842	63708	70557	84047	99218	82361	78787	63733	65448	76013	58569	38801
LIPID-N-0473	PI(16:0_14:1)	GP	PI	779.471	780.479	[M-H]-	22790	26071	10605	9	20094	9790.5	19284	16002	14461	20834	11946	12096	8290.7	23337	17928	11458	14379	11987	18986	15630
LIPID-N-0474	PI(15:0_16:1)	GP	PI	793.495	794.495	[M-H]-	14225	18761	14563	10902	30667	49698	34857	27804	28327	44342	40904	40908	42006	53931	45728	45350	34130	49626	41707	23775
LIPID-N-0475	PI(16:0_16:1)	GP	PI	807.51	808.51	[M-H]-	313910	333740	302390	383610	74566	129000	136370	156370	116190	103440	179730	93791	208520	166970	383470	91341	223600	180160	155870	342730
LIPID-N-0478	PI(16:0_18:1)	GP	PI	835.541	836.541	[M-H]-	107620	159620	135990	110150	72177	86731	75539	73636	106790	92554	114720	152950	118760	78656	103670	70431	189180	158420	67498	78628
LIPID-N-0482	PI(18:0_18:1)	GP	PI	863.573	864.573	[M-H]-	321900	287970	281140	414450	261060	236810	210610	242860	275360	9	252370	292230	284210	166350	9	225410	9	324810	173980	181650
LIPID-N-0490	PI(18:2_16:0)	GP	PI	833.526	834.526	[M-H]-	3961700	3703700	2785300	3927300	1598500	1481800	1285500	1633800	2004200	1323800	1636000	1527000	1691700	1383900	1539300	1364400	2121200	2587000	1354900	1439900
LIPID-N-0491	PI(16:1_18:1)	GP	PI	833.526	834.526	[M-H]-	150600	175260	120870	120850	41759	38637	25079	46022	53932	53315	45028	58932	43661	9	56645	60427	50196	62226	39123	52775
LIPID-N-0494	PI(17:0_18:2)	GP	PI	847.534	848.541	[M-H]-	36565	24887	27425	38936	14293	10655	17742	9	40530	19433	31956	29283	17704	13472	21302	33604	46823	16928	25740	10666
LIPID-N-0495	PI(18:0_18:2)	GP	PI	861.557	862.557	[M-H]-	3258700	4827000	3236100	4224600	1487000	1473600	1231200	1387400	1744300	1470300	1102200	941410	1264700	846790	1326300	1207600	1329700	1658800	933170	1299400
LIPID-N-0496	PI(18:1_18:1)	GP	PI	861.557	862.557	[M-H]-	122080	134720	79708	142830	66626	63240	54263	42194	99951	93951	130550	146590	71081	86120	108210	90416	108990	102340	38184	88305
LIPID-N-0502	PI(18:0_20:2)	GP	PI	889.588	890.588	[M-H]-	154980	234800	170450	93028	105310	182980	111470	150300	191160	172160	161870	260020	251360	221110	176540	157010	90816	107070	72772	75426
LIPID-N-0505	PI(18:2_16:1)	GP	PI	831.51	834.526	[M-H]-	121880	151840	98486	126290	30053	27380	16749	28046	43069	28696	50352	53110	47620	29674	35068	20640	45278	47962	24249	27713
LIPID-N-0506	PI(18:3_16:0)	GP	PI	831.51	832.51	[M-H]-	46638	63298	61636	74379	14272	31636	21301	19567	23517	21792	31344	23542	31116	19829	20099	13823	31750	39568	25755	33281
LIPID-N-0508	PI(18:1_18:2)	GP	PI	859.541	860.541	[M-H]-	2034200	2365500	1596500	1853000	499660	328530	424620	446070	553410	573420	882700	997720	867410	572350	813970	648810	844690	731580	497430	589260
LIPID-N-0509	PI(16:0_20:3)	GP	PI	859.541	860.541	[M-H]-	357000	608620	548120	453630	113000	304590	151860	280510	308920	217760	233910	241470	330620	187340	200020	133500	266030	308500	185240	153780
LIPID-N-0514	PI(20:3_18:0)	GP	PI	887.573	888.573	[M-H]-	2458300	2376600	2639300	2637400	1267700	2612700	1195600	1741600	2051300	2033800	1587300	1353100	2243900	1863300	1482800	1403400	1663300	1846000	1277600	999480
LIPID-N-0519	PI(18:0_22:3)	GP	PI	915.604	916.604	[M-H]-	36560	38292	30201	21688	39202	42895	28067	47159	42201	50832	37707	51518	40365	32744	29725	40798	37588	50332	40896	25383
LIPID-N-0521	PI(18:2_18:2)	GP	PI	857.526	858.526	[M-H]-	9	9	14155	9	11219	28314	39872	30754	26761	44068	34260	23286	25000	20608	24174	21213	21561	31414	27182	25053
LIPID-N-0522	PI(16:0_20:4)	GP	PI	857.526	858.526	[M-H]-	4783600	5490600	4894800	6274000	2904400	3814900	2813000	3751400	3417300	3356900	3551600	4381700	4701000	3451500	4095800	3095900	4881300	5351600	3419600	4033200
LIPID-N-0523	PI(17:0_20.4)	GP	PI	871.534	872.541	[M-H]-	204090	358290	415750	533160	224890	292440	285530	276800	244320	228780	336380	283410	341480	205570	280080	310940	217050	302660	289640	158640
LIPID-N-0524	PI(18:0_20:4)	GP	PI	885.557	886.557	[M-H]-	7866200	8788700	6782300	8029000	8543100	8064200	7226200	8628200	9335200	8618600	8434300	9622800	8767100	8212200	9000100	8892800	11006000	9923000	7709900	8278600
LIPID-N-0525	PI(20:3_18:1)	GP	PI	885.557	886.557	[M-H]-	69392	138120	107250	90603	32587	45468	33835	59338	62168	63188	62313	76053	63309	88396	64558	9	9	48722	23741	31719
LIPID-N-0529	PI(18:0_22:4)	GP	PI	913.588	914.588	[M-H]-	271300	405480	252330	253930	310840	421460	319120	334030	413020	432040	374000	541570	430820	487890	349970	346110	338380	483830	311380	214930
LIPID-N-0532	PI(18:2_18:3)	GP	PI	855.51	856.51	[M-H]-	25387	9	16512	14979	30210	31768	20634	26026	14542	22549	24993	23028	49254	24144	21422	16254	32247	33712	25197	35091
LIPID-N-0533	PI(20:4_16:1)	GP	PI	855.51	856.51	[M-H]-	53868	71419	60537	64658	32431	38392	24861	36000	52803	38897	56164	59816	57126	44895	48772	35504	45716	50119	36519	27439
LIPID-N-0534	PI(16:0_20:5)	GP	PI	855.51	856.51	[M-H]-	35525	47521	36013	45918	4755.6	5049.8	8418.9	5247.4	8852.8	3346.1	10348	10951	7447.1	7331.8	7892.2	6680.4	6692.1	10086	5296.1	10588
LIPID-N-0536	PI(18:2_20:3)	GP	PI	883.541	884.541	[M-H]-	46995	63316	36827	18398	9	9	9	9	17261	9	15404	9	10711	9	11301	9	10585	12209	9	9
LIPID-N-0538	PI(20:4_18:1)	GP	PI	883.541	884.541	[M-H]-	1960300	2829000	2090400	1999100	1689600	1545600	1225800	1790300	1815800	1481700	2835000	3465600	2170300	2823600	3033900	1890100	1674500	2251300	1618500	1514500
LIPID-N-0539	PI(18:0_20:5)	GP	PI	883.541	884.541	[M-H]-	147870	204190	117360	143120	26420	43895	35616	26817	40902	27857	43095	38941	38221	42419	40385	35526	51751	43974	21551	63995
LIPID-N-0547	PI(18:2_20:4)	GP	PI	881.526	882.526	[M-H]-	367740	599610	433200	538080	108460	111030	129960	137150	140640	162140	184900	211960	134330	173520	195310	104620	208460	184640	109150	104150
LIPID-N-0548	PI(16:0_22:6)	GP	PI	881.526	882.526	[M-H]-	121920	166640	101860	138020	58592	67424	47389	45831	44400	61296	102890	108310	113030	111300	114340	83037	132150	121620	67748	87141
LIPID-N-0549	PI(18:1_20:5)	GP	PI	881.526	882.526	[M-H]-	110610	156900	81261	134810	30865	50501	47098	30249	34528	45894	48664	46744	49230	42302	49407	24826	33563	46881	43914	55119
LIPID-N-0550	PI(17:0_22:6)	GP	PI	895.539	896.541	[M-H]-	26598	21177	9423.2	25697	11134	8549	14517	11969	15973	11722	13664	17072	8533.4	13553	12767	24735	10914	10240	11083	10251
LIPID-N-0551	PI(18:0_22:6)	GP	PI	909.557	910.557	[M-H]-	83549	99555	64103	117270	45001	46042	21014	40981	71216	30875	58646	61658	42735	50538	67972	39975	44696	65604	41681	57976
LIPID-N-0552	PI(20:2_20:4)	GP	PI	909.557	910.557	[M-H]-	18145	33337	17026	15926	13752	11098	6867.8	6838.8	18115	6073.5	20354	20403	21993	23761	29026	11875	13803	24740	8716.1	21349
LIPID-N-0555	PI(20:3_20:4)	GP	PI	907.541	908.541	[M-H]-	13419	15515	14161	11564	10139	9	4873.2	6810.7	13056	9	16103	18447	13082	9	9057.3	9	13953	10358	5131.8	11158
LIPID-N-0556	PI(18:1_22:6)	GP	PI	907.541	908.541	[M-H]-	134790	205430	91193	146440	55703	75807	53855	54574	88264	84689	114780	105000	93254	121190	106290	59206	76667	81521	53013	80009
LIPID-N-0557	PI(20:4_20:4)	GP	PI	905.526	906.526	[M-H]-	128960	203980	143010	154760	198520	214470	174540	190670	213210	159870	199260	318830	217220	243570	262340	222800	327200	282550	183900	131470
LIPID-N-0563	PS(18:0_18:0)	GP	PS	790.56	791.568	[M-H]-	57886000	55030000	51067000	57388000	59814000	59307000	57340000	56264000	56892000	55570000	55405000	48311000	53669000	50158000	50881000	56168000	62697000	65359000	51918000	66399000
LIPID-N-0566	PS(17:0_16:1)	GP	PS	746.497	747.505	[M-H]-	113520	93681	59269	51122	104800	123430	119430	95979	142770	175640	76126	121210	92119	123350	52457	82753	59799	111870	93347	59546
LIPID-N-0569	PS(18:0_17:1)	GP	PS	774.529	775.536	[M-H]-	217130	134000	200710	244760	268520	211240	205400	236840	244970	235590	223400	209950	247260	217950	258130	246760	333430	275580	175070	510530
LIPID-N-0570	PS(18:0_18:1)	GP	PS	788.544	789.552	[M-H]-	234350	244390	159490	239020	71197	9	68104	55899	40067	40181	66392	9	9	42948	63897	9	56883	69442	9	9
LIPID-N-0571	PS(18:1_19:0)	GP	PS	802.56	803.568	[M-H]-	33123	44382	35460	37248	25170	30635	9	18518	25935	26612	24944	42716	30210	17917	27135	22328	26810	29723	20131	9
LIPID-N-0572	PS(18:1_20:0)	GP	PS	816.575	817.583	[M-H]-	9	100140	9	9	9	114940	92655	91713	70003	9	9	104660	104370	93983	84045	9	124520	86995	9	209050
LIPID-N-0577	PS(18:0_18:2)	GP	PS	786.529	787.536	[M-H]-	423990	226710	421990	429910	42389	126430	149000	100190	103200	141710	207690	62576	263190	134250	198760	72740	139190	142890	118000	427270
LIPID-N-0578	PS(18:1_19:1)	GP	PS	800.544	801.552	[M-H]-	17038	18550	19037	9771.6	9	21105	20055	9	17817	18811	9	17920	7955	11231	15409	6700.6	15564	9	8006.2	9
LIPID-N-0584	PS(18:0_20:3)	GP	PS	812.544	813.552	[M-H]-	276770	243460	242040	284710	83458	177380	103800	154450	102290	140060	197710	137360	310370	194730	300200	136700	203930	180080	161510	311570
LIPID-N-0587	PS(16:0_20:4)	GP	PS	782.497	783.505	[M-H]-	191450	178570	239380	250510	77023	78693	125930	131980	74043	144330	201080	92992	149690	176170	354470	120680	203310	167290	135730	285100
LIPID-N-0589	PS(18:0_20:4)	GP	PS	810.529	811.536	[M-H]-	895410	771860	997890	870890	557160	809480	839920	971730	576990	888470	1098000	456050	1041300	1066300	1657700	687620	971110	1016100	1115900	2540600
LIPID-N-0590	PS(19:0_20:4)	GP	PS	824.544	825.552	[M-H]-	27134	22543	28679	30603	65050	59358	9	74301	65549	72711	78724	63796	81180	110360	115250	83416	104490	96920	104640	80362
LIPID-N-0591	PS(22:4_18:0)	GP	PS	838.56	839.568	[M-H]-	46973	46860	41570	42267	34042	85892	39696	60393	46633	61414	90618	46929	103330	71184	149710	9	84628	72975	91423	247470
LIPID-N-0592	PS(16:0_20:5)	GP	PS	780.482	781.489	[M-H]-	102660	98665	89139	116600	9	15275	12089	23514	9	9	34856	9	33721	9	37840	9	35048	9	9	48543
LIPID-N-0593	PS(18:0_20:5)	GP	PS	808.513	809.521	[M-H]-	117810	139920	98014	151600	9	9	11119	14476	11771	9	33331	11104	9	18514	23193	9	15102	11118	9	55313
LIPID-N-0595	PS(18:0_22:5)	GP	PS	836.544	837.552	[M-H]-	107180	60349	89163	62729	23908	68172	56833	49254	27352	35040	48306	22724	70244	34810	90008	17090	72936	60736	47369	253650
LIPID-N-0596	PS(16:0_22:6)	GP	PS	806.497	807.505	[M-H]-	1164000	987520	1781210	1284900	298310	354830	303550	486570	532510	413090	759840	514300	805530	488610	619910	385990	808520	700970	1427700	1856500
LIPID-N-0598	PS(18:0_22:6)	GP	PS	834.529	835.536	[M-H]-	1635200	1218400	1010600	1059200	369310	914920	713210	738710	544260	454730	748230	325900	848960	544700	1650300	296410	767900	717400	924380	4323400
LIPID-N-0599	PS(18:1_22:6)	GP	PS	832.513	833.521	[M-H]-	96646	89764	76585	69484	17828	9	9	19064	9	24630	30109	17570	32110	22232	65382	16719	27504	9	21688	107650
LIPID-N-0600	CerP(d18:1/12:0)	SP	CerP	560.408	561.416	[M-H]-	3491.7	9	2606.7	3872.1	9	1496.6	2222.1	9	1259	3006.3	3305.8	5655.7	2015.3	3580.1	9	4127.3	4027.9	3463.5	9	9
LIPID-N-0602	CerP(d18:1/16:0)	SP	CerP	616.471	617.478	[M-H]-	9868.9	19494	15392	12442	18061	22368	15261	8891.3	15042	15034	15119	16047	8011.1	21279	15112	13422	11499	13337	7169.2	18707
LIPID-N-0604	CerP(d18:1/20:0)	SP	CerP	672.533	673.541	[M-H]-	10132	9988.6	12910	10189	15620	15723	14841	16883	13854	15101	16096	11719	10273	14549	7949.8	17819	9	14566	16888	9
LIPID-N-0606	CerP(d18:1/24:0)	SP	CerP	728.596	729.604	[M-H]-	135440	122730	94956	128500	67356	73980	71366	76037	82501	59244	63681	70713	89865	76299	83119	74739	82932	91877	79143	90615
LIPID-N-0615	LPA(0:0/16:0)	GP	LPA	409.236	410.243	[M-H]-	42140	95893	85798	83080	63033	53462	37989	48504	51599	61128	41912	69946	52682	64080	45554	45351	77451	34915	29431	36135
LIPID-N-0616	LPA(0:0/18:0)	GP	LPA	437.267	438.275	[M-H]-	35333	32884	36872	56109	27314	30201	22396	33880	21596	27045	29658	37057	27030	26945	25681	28439	35181	38919	27066	27788
LIPID-N-0617	LPA(0:0/18:1)	GP	LPA	435.259	436.259	[M-H]-	24883	16526	13770	9	18121	15483	17018	19210	23414	18801	18655	24341	17413	19065	13760	14702	16733	18627	14974	6441.7
LIPID-N-0618	LPA(0:0/18:2)	GP	LPA	433.236	434.243	[M-H]-	74368	62382	55880	52449	33039	18360	28290	28114	32909	25307	24529	26852	20152	22006	19994	22808	24990	31782	20875	12226
LIPID-N-0619	LPA(0:0/20:4)	GP	LPA	457.236	458.243	[M-H]-	68120	49154	39921	9	52104	28755	34884	45923	41840	40800	43335	64732	34653	59465	33465	51424	29695	45857	39385	13909
LIPID-N-0620	LPA(0:0/22:6)	GP	LPA	481.236	482.243	[M-H]-	18438	87497	47246	38820	59209	17237	37645	41763	38551	17005	38976	55244	26874	49103	25941	63738	34247	37872	28353	16857
LIPID-N-0655	LPA(16:3)	GP	LPA	403.236	404.196	[M-H]-	1530.4	1080.5	1962.2	915.3	938.51	575.52	1016.8	1183	1534.8	1209	9	1120.2	1182	1271.1	948.57	1021.5	1149.3	1230.2	875.2	1263.2
LIPID-N-0659	LPA(22:5)	GP	LPA	483.236	482.243	[M-H]-	119350	146300	117230	149950	51891	38034	43130	42670	44341	57818	82261	124620	50467	52708	36000	95369	64720	78950	46878	18294
LIPID-N-0635	PA(18:1_18:1)	GP	PA	699.496	700.504	[M-H]-	136550	128830	136110	113490	190280	259140	192340	105690	188770	138510	97997	271320	168420	137190	151540	105140	129510	181610	183710	143300
LIPID-N-0639	PA(18:2_18:2)	GP	PA	695.465	696.473	[M-H]-	85424	92650	51602	83793	60232	80782	65550	52704	47683	38365	62782	44233	103730	43070	97529	35317	63923	17222	45718	101210
LIPID-N-0647	PA(18:0_22:6)	GP	PA	747.496	748.504	[M-H]-	76975	54380	62680	77070	31845	37656	42155	27177	36806	57803	43104	52455	35606	38611	36539	43099	56993	45903	46135	31898
LIPID-N-0650	PA(18:1_22:6)	GP	PA	745.481	746.489	[M-H]-	268970	317330	348180	285370	434030	593330	645980	438580	573280	861520	559540	615470	552180	589860	441340	350050	377340	588690	418790	251270
LIPID-N-0692	PA(18:1_18:2)	GP	PA	697.481	698.489	[M-H]-	40244	57242	14368	41017	26826	17152	33361	43827	22872	21780	27643	31452	35169	17257	26569	12418	49548	50497	31467	45745
LIPID-N-0660	LPG(15:0)	GP	LPG	469.257	470.264	[M-H]-	7844.5	5168.1	5939.4	7815	2280.1	9	1388.5	1403.5	1709.1	2114.7	3017.2	3682.7	9	9	1116.8	3044.5	2871.9	1460.8	1916.3	9
LIPID-N-0662	LPG(18:3)	GP	LPG	505.257	506.264	[M-H]-	15691	11081	12853	15984	3658.8	2904.3	3447.6	9	9	6425.1	5642.9	5753.6	4073.2	3384.7	9	5245.6	4524.2	4560.6	3898.5	9
LIPID-N-0663	LPG(19:0)	GP	LPG	525.319	526.327	[M-H]-	17639	21737	18496	46183	7441.9	4065	4116.1	5537.9	6330.7	6070.9	7286.4	10148	3782.5	6167.6	4027.6	11498	8520.3	7774.6	5538	2896.7
LIPID-N-0664	LPG(20:1)	GP	LPG	537.319	538.327	[M-H]-	3921.9	3581.8	2421.5	2653.8	2079	1628.7	1660.8	1319.4	1944.6	1522.2	1522.8	2136.6	1656.3	1507.9	1486.9	1563.8	2134.7	2461.9	1876.3	509.47
LIPID-N-0665	LPG(20:2)	GP	LPG	535.304	536.311	[M-H]-	145880	123130	70076	110850	61066	53731	55535	56644	65723	67790	65950	73510	50958	52852	47897	67554	75036	86420	54192	23577
LIPID-N-0666	LPG(20:3)	GP	LPG	533.288	534.296	[M-H]-	101460	111440	98691	87353	113670	85708	56259	90383	82142	111100	88193	148290	62315	97298	47937	129140	75072	101360	69560	21013
LIPID-N-0668	LPG(22:4)	GP	LPG	559.304	560.311	[M-H]-	8235.2	3033.1	9426.4	2986	15620	36192	11641	18188	12884	22270	14157	11529	25913	19013	21441	13825	12303	13433	17407	25819
LIPID-N-0731	PE(O-20:0_16:0)	GP	PE-O	732.591	733.599	[M-H]-	106850	50825	49568	93838	57161	75252	79458	62250	119600	152530	46817	58191	73356	45512	52535	63692	133290	121260	95704	172250
LIPID-N-0732	PE(O-16:0_20:0)	GP	PE-O	732.591	733.599	[M-H]-	4077.8	3578.7	2901.9	4095.2	2356.9	4634.1	4634.7	9	7081.7	8661.9	1894.9	1560.7	2285.8	4254.8	2507.9	3297.8	5453.8	3432.3	4476.1	12483
LIPID-N-0735	PE(O-16:0_16:1)	GP	PE-O	674.512	675.52	[M-H]-	26335	27142	21970	32851	12518	18144	34389	25067	21357	23819	10505	14270	15853	14549	8393.2	15460	16655	21063	17340	32865
LIPID-N-0741	PE(O-20:0_18:1)	GP	PE-O	758.606	759.614	[M-H]-	105480	87148	84728	112460	58161	88613	91652	96711	135070	144690	68150	75845	103850	77771	67345	95179	154190	176430	115450	410750
LIPID-N-0742	PE(O-18:0_20:1)	GP	PE-O	758.606	759.614	[M-H]-	209180	154290	104970	219110	138710	173330	285060	163840	622310	579330	109830	99870	115630	133500	63847	136860	485020	337910	297810	1407200
LIPID-N-0749	PE(O-16:0_18:2)	GP	PE-O	700.528	701.536	[M-H]-	98175	89297	93187	106300	46608	38494	52491	45795	26545	53675	31036	38734	38073	36549	27359	9	58645	35230	52485	29126
LIPID-N-0751	PE(O-17:1_18:1)	GP	PE-O	714.544	715.552	[M-H]-	9	22424	19371	35436	10555	10587	9338.2	9	11720	15465	9	9	5407.8	12823	9	8358.8	12887	9	9	9
LIPID-N-0752	PE(O-18:0_18:2)	GP	PE-O	728.559	729.567	[M-H]-	812440	668290	553390	864310	430670	425240	897440	483160	1192600	1152500	350630	139140	364980	349610	238740	376030	1118200	837990	799620	1497600
LIPID-N-0758	PE(O-18:1_20:1)	GP	PE-O	756.591	757.599	[M-H]-	209330	173110	109330	209250	128740	170450	177190	180450	291470	258630	167520	211940	171310	189480	123310	178890	223450	234130	154530	345050
LIPID-N-0759	PE(O-16:1_22:1)	GP	PE-O	756.591	757.599	[M-H]-	32345	47559	31820	52017	9610.8	18198	11344	14630	12989	19201	15828	21729	22244	16012	15997	16247	19204	13431	14000	20521
LIPID-N-0760	PE(O-20:1_18:1)	GP	PE-O	756.591	757.599	[M-H]-	92800	86201	76461	94779	64841	82892	63374	87534	81461	97776	91960	108100	106620	84830	78688	97746	125730	124340	83512	160340
LIPID-N-0762	PE(O-20:1_20:1)	GP	PE-O	784.622	785.63	[M-H]-	29465	21346	14958	29280	16941	21289	17037	24073	29214	26226	16661	23437	26783	21719	13958	27135	23910	33959	20900	43053
LIPID-N-0763	PE(O-18:1_22:1)	GP	PE-O	784.622	785.63	[M-H]-	22025	29908	14455	29473	8114.6	12199	10164	10727	13911	18013	15601	16525	18807	14314	12193	13477	19300	19205	13725	18648
LIPID-N-0764	PE(O-22:0_18:2)	GP	PE-O	784.622	785.63	[M-H]-	33354	35850	34240	56111	21488	24126	21972	25673	24281	28134	23945	26839	30521	21446	24278	24875	35691	32982	25721	40855
LIPID-N-0776	PE(O-18:0_20:3)	GP	PE-O	754.575	755.583	[M-H]-	26996	24319	25272	34066	22203	32489	34016	29704	48292	53209	9	43177	9	9	9	9	55744	49429	9	42454
LIPID-N-0780	PE(O-20:0_20:3)	GP	PE-O	782.606	783.614	[M-H]-	22266	10935	16530	15930	12305	11617	15682	16500	21105	22375	18565	25241	9	21791	12158	9	22246	29894	20617	25888
LIPID-N-0781	PE(O-18:2_22:1)	GP	PE-O	782.606	783.614	[M-H]-	13777	19985	12906	16719	6285.8	6680.2	6413.1	5418.1	4646.3	8341.1	7665.5	11750	9382.5	9406.1	7647.4	6010.1	8817	7568	6113.2	8727
LIPID-N-0782	PE(O-22:1_18:2)	GP	PE-O	782.606	783.614	[M-H]-	36627	31088	20806	38809	12795	14040	13507	13476	14902	13951	17885	19764	24833	17134	20993	18155	26675	24977	16211	23610
LIPID-N-0783	PE(O-18:1_22:2)	GP	PE-O	782.606	783.614	[M-H]-	16054	20693	16521	21574	9217.4	17193	10419	12593	13896	20580	23091	27670	29805	18827	20782	15636	22139	24528	15182	22323
LIPID-N-0784	PE(O-18:0_22:3)	GP	PE-O	782.606	783.614	[M-H]-	16922	17844	12819	21445	14783	22253	22860	20903	20516	30102	31206	33939	43450	29470	23345	27708	34139	41899	25243	33385
LIPID-N-0785	PE(O-24:2_18:1)	GP	PE-O	810.638	811.645	[M-H]-	2760.5	3025.7	2916.7	6803.7	1356.6	3534.2	2154.3	2127.2	2861.1	9	9	3626.6	3333.4	2138.4	9	2045.8	9	1900.7	9	4563.8
LIPID-N-0788	PE(O-16:0_20:4)	GP	PE-O	724.528	725.536	[M-H]-	388160	458730	384960	550210	444550	674920	517960	406500	391070	438260	460090	488200	481440	567470	869230	440020	529920	448890	351270	777210
LIPID-N-0789	PE(O-16:1_20:3)	GP	PE-O	724.528	725.536	[M-H]-	486240	523230	521610	609870	514780	636940	551980	494550	470620	571200	506350	612480	700880	689770	924500	520410	613610	602750	577800	780150
LIPID-N-0790	PE(O-18:3_18:1)	GP	PE-O	724.528	725.536	[M-H]-	54863	57604	60390	59502	23887	19704	26229	27501	20517	23812	37352	23939	20871	29730	28511	21720	33685	24835	22098	27255
LIPID-N-0791	PE(O-18:2_18:2)	GP	PE-O	724.528	725.536	[M-H]-	276320	359080	334420	323120	136420	130630	171890	149410	142140	177480	138190	215670	179780	158460	208620	113090	163420	134920	152300	143670
LIPID-N-0792	PE(O-16:0_22:4)	GP	PE-O	752.559	753.567	[M-H]-	112470	161710	155330	170670	130050	268050	187120	197180	192550	252610	266110	9	183500	9	9	9	9	9	9	9
LIPID-N-0793	PE(O-18:0_20:4)	GP	PE-O	752.559	753.567	[M-H]-	9	9	9	9	473870	572990	435080	9	9	9	9	9	600440	547590	611700	9	9	9	473010	9
LIPID-N-0796	PE(O-18:0_22:4)	GP	PE-O	780.591	781.599	[M-H]-	49690	35189	42362	29512	84012	40483	90348	88954	114260	121970	140360	70341	155170	139240	140130	116300	162490	153110	119400	42970
LIPID-N-0799	PE(O-22:1_20:3)	GP	PE-O	808.622	809.63	[M-H]-	5630.1	4225.7	3576	3672.2	2150.7	2500.5	1947.2	3254.4	3429.1	4169.1	9138.1	4900.3	3841.8	7386.7	2950.5	2746.5	4048.6	5452.7	2328.2	2182.9
LIPID-N-0801	PE(O-20:0_22:4)	GP	PE-O	808.622	809.63	[M-H]-	39142	28793	27719	43493	38585	42139	44078	48906	49252	58042	53635	76678	69744	47738	44003	53553	79935	85437	50059	97250
LIPID-N-0803	PE(O-24:0_20:4)	GP	PE-O	836.653	837.661	[M-H]-	3712.1	4135	3695	4573.2	2293.4	4360.3	2624	4242.5	3923	4316.5	4001.7	3928.6	6660.1	3308.8	2619.2	4014.4	4671.6	6160.1	3241	6106
LIPID-N-0809	PE(O-16:1_20:4)	GP	PE-O	722.512	723.52	[M-H]-	11599000	11193000	12970000	13984000	14702000	14712000	10606000	13202000	9927100	12428000	12191000	13491000	14696000	12888000	16897000	11785000	14574000	15643000	14063000	17921000
LIPID-N-0812	PE(O-16:0_22:5)	GP	PE-O	750.544	751.552	[M-H]-	743690	713460	674650	746690	315470	361390	350590	321220	279180	396970	337330	409480	470500	374140	9	321680	411390	357160	462270	9
LIPID-N-0817	PE(O-18:0_22:5)	GP	PE-O	778.575	779.583	[M-H]-	459180	487850	417390	405410	277600	324230	415300	341120	358490	456580	334900	310380	353340	304980	322090	321390	426230	433690	427250	376850
LIPID-N-0824	PE(O-20:0_22:5)	GP	PE-O	806.606	807.614	[M-H]-	40602	41056	26714	47388	22524	21535	29113	28135	30667	26266	22758	28128	27091	18222	23193	20583	36527	53186	26237	63389
LIPID-N-0825	PE(O-22:1_20:4)	GP	PE-O	806.606	807.614	[M-H]-	85874	79104	73665	92121	82419	97709	74488	104120	104700	105990	123600	143230	146620	111660	129940	123320	143860	163800	94539	143230
LIPID-N-0826	PE(O-20:1_22:4)	GP	PE-O	806.606	807.614	[M-H]-	59213	59677	50085	63181	81555	84585	72392	87374	91617	92104	119330	116360	134380	111370	108940	112930	141250	160770	96161	142470
LIPID-N-0828	PE(O-18:1_24:4)	GP	PE-O	806.606	807.614	[M-H]-	59697	63826	48539	71584	66320	117430	74514	75855	83821	104780	121920	110160	136670	102760	118350	95595	140860	123410	95269	131590
LIPID-N-0829	PE(O-24:1_20:4)	GP	PE-O	834.638	835.645	[M-H]-	4790.9	7804.5	7844.8	7786.5	4267.4	7037.4	4408.4	5497.2	9	6749.9	5529.5	7198.2	8461.4	6526	9	5563.3	9	8669.8	4634.7	7338.9
LIPID-N-0837	PE(O-18:2_20:4)	GP	PE-O	748.528	749.536	[M-H]-	3080400	3900800	2905600	3236100	3487900	3869600	3265900	3351300	2694100	3501300	3693100	3868400	3329900	4004700	5192000	3469900	4015400	3945500	3784500	4821800
LIPID-N-0839	PE(O-16:0_22:6)	GP	PE-O	748.528	749.536	[M-H]-	313880	244900	256910	297570	169160	172960	121650	78476	185490	181650	93410	175540	150000	144010	70072	144830	233700	212570	194850	299060
LIPID-N-0840	PE(O-16:1_22:5)	GP	PE-O	748.528	749.536	[M-H]-	4416100	4301500	3636300	4800700	1994600	2955800	2218000	1905300	1487100	1895900	1897700	2174800	2059500	1903400	2425400	2068400	2276100	2091500	1996400	2593700
LIPID-N-0843	PE(O-18:0_22:6)	GP	PE-O	776.559	777.567	[M-H]-	9	70076	9	89151	66405	82222	9	9	9	93377	76798	88535	92242	83680	83922	74934	9	9	9	9
LIPID-N-0845	PE(O-20:1_22:5)	GP	PE-O	804.591	805.599	[M-H]-	15526	12186	12439	17982	10867	11918	10441	10037	10791	12809	13304	15829	15623	12469	10952	11375	19878	19799	11333	24123
LIPID-N-0846	PE(O-20:0_22:6)	GP	PE-O	804.591	805.599	[M-H]-	26885	11080	23076	28427	18466	22091	9	18220	9	17512	11262	11795	26255	9	18129	21340	32819	9	16523	9
LIPID-N-0849	PE(O-22:2_22:4)	GP	PE-O	832.622	833.63	[M-H]-	3727.4	3481.4	3898.7	5120.5	3800.1	6333.9	4695.2	5289	6839.9	9	8183	9346.6	7764.5	8023.2	7160.6	7434.5	9948	11567	7948.4	9481.5
LIPID-N-0850	PE(O-22:0_22:6)	GP	PE-O	832.622	833.63	[M-H]-	17264	12572	16532	17845	7527.3	12032	10944	9665	11549	12006	10672	11639	16354	7100.4	8640.7	9707.2	14004	14723	8553	25963
LIPID-N-0855	PE(O-18:3_20:4)	GP	PE-O	746.512	747.52	[M-H]-	62363	58849	81339	59975	35683	50731	23209	9	29370	33418	34422	23355	36532	18494	38576	26240	32407	27323	45679	36544
LIPID-N-0857	PE(O-16:1_22:6)	GP	PE-O	746.512	747.52	[M-H]-	1408600	1530000	1241400	1750300	764970	1008300	897270	878700	701110	772080	962240	971990	883900	907890	1152200	810500	1018800	908220	939140	1098100
LIPID-N-0858	PE(O-17:1_22:6)	GP	PE-O	760.528	761.536	[M-H]-	28518	153390	149910	183620	27993	76917	31060	65260	72791	9	49263	43289	9	9	77526	55030	33208	66595	84062	81961
LIPID-N-0859	PE(O-18:1_22:6)	GP	PE-O	774.544	775.552	[M-H]-	2436700	2174600	1918500	2750000	1943100	2334000	2202400	1970300	2509100	2420200	2493900	2510300	2597100	2311600	2656200	2261900	3032400	3119600	2496100	3676000
LIPID-N-0860	PE(O-20:3_20:4)	GP	PE-O	774.544	775.552	[M-H]-	205390	219550	218290	222590	201000	267820	246650	207140	206910	228710	244330	181570	272880	182750	248770	197230	247820	254970	222580	290310
LIPID-N-0861	PE(O-18:2_22:5)	GP	PE-O	774.544	775.552	[M-H]-	1125500	1180800	1157500	1147000	513020	698060	668150	525890	458040	595310	533530	506280	558450	600830	607060	561610	685470	604860	431700	740040
LIPID-N-0871	PE(O-18:2_22:6)	GP	PE-O	772.528	773.536	[M-H]-	437170	470070	449490	612380	258240	304460	286330	219540	199660	258290	286130	310250	246590	277470	255250	312380	314560	247420	276510	379960
LIPID-N-0873	PE(O-20:2_22:6)	GP	PE-O	800.559	801.567	[M-H]-	62626	50050	50594	67049	41611	55933	45030	47819	47519	44432	49146	70181	48758	46609	55477	51043	59246	67049	45330	90102
LIPID-N-0879	PMeOH(16:0_18:1)	GP	PMeOH	687.496	688.504	[M-H]-	9	11082	17511	9	16146	9	9	13929	22089	18996	39060	9	9	29264	9	9	9	25003	25062	29536
LIPID-N-0882	PMeOH(18:0_18:2)	GP	PMeOH	713.512	714.52	[M-H]-	14445	21987	9	16545	10831	16238	9	16430	9738.2	12870	22845	9	19672	17733	20720	12319	14975	9	9	58146
LIPID-N-0891	PMeOH(16:0_22:4)	GP	PMeOH	737.512	738.52	[M-H]-	307860	345200	248990	223980	64991	36134	73673	43110	31490	56449	85765	50153	35931	50187	65074	37415	64268	62973	41724	71670
LIPID-N-0892	PMeOH(18:0_22:4)	GP	PMeOH	765.543	766.551	[M-H]-	1112600	1135800	1091800	1113800	240150	175670	262040	179810	200660	126880	258850	152670	242930	175110	240560	144220	201030	194530	176450	439750
LIPID-N-0904	PMeOH(22:5_22:6)	GP	PMeOH	807.496	808.504	[M-H]-	22154	22055	20176	26234	7132.5	13644	7932.4	8475	9	11709	19439	4859.3	12319	8067.8	11064	7075.3	12850	25990	16494	39048
LIPID-N-0931	FAHFA(16:0_16:0)	FA	FAHFA	509.457	510.465	[M-H]-	14026	11261	5851	9074.7	2670.7	4844	2912.3	1950.4	9	2336.9	5815.2	9	2068.9	3170.1	4375.4	4472.5	1839.4	3161.3	4597.5	2930.5
LIPID-N-0957	LNAPE(16:0/N-16:0)	GP	LNAPE	690.507	691.515	[M-H]-	192420	144290	190160	106890	77673	71335	89384	82305	51777	58101	90952	114450	103410	70956	152130	76377	51364	54910	50200	58044
LIPID-N-0958	LNAPE(16:1/N-16:0)	GP	LNAPE	688.492	689.5	[M-H]-	279230	402720	307220	333200	102020	127640	146320	70730	144550	115570	79719	110520	114320	123790	24682	104600	113580	124840	98784	77621
LIPID-N-0959	LNAPE(16:0/N-18:1)	GP	LNAPE	716.523	717.531	[M-H]-	8738000	9070200	8848200	10378000	8228300	8362500	7301400	5250300	7973100	7876700	7084900	8124900	9403800	7075800	7586200	6919800	8262300	8276500	6692500	5424800
LIPID-N-0961	LNAPE(22:6/N-20:4)	GP	LNAPE	810.507	811.515	[M-H]-	552390	1102700	515160	1091000	483570	226710	270360	231450	520950	310480	420210	678440	203280	404670	177230	538310	575600	330250	246580	105150
LIPID-N-0962	LNAPE(16:0/N-18:2)	GP	LNAPE	714.507	715.515	[M-H]-	35450	49702	24379	58628	11952	14367	17188	6722.3	9	10655	13649	11439	11749	9266.1	9	18558	22291	14916	9	9
LIPID-N-0964	LNAPE(18:1/N-18:2)	GP	LNAPE	740.523	741.531	[M-H]-	7454500	8234300	6505700	7190800	5216100	4282500	5317200	4056800	4927200	5832700	4795600	4883500	4771800	5042900	4669900	3814500	4549300	4996200	3726500	3995000
LIPID-N-0965	LNAPE(18:2/N-18:2)	GP	LNAPE	738.507	739.515	[M-H]-	7559600	8350100	5106000	8727000	1952300	1500800	2574500	1764200	2072100	1805900	2285800	2026300	2094800	1504900	2174800	1212800	2214200	2326800	1605200	2280800
LIPID-N-0967	LNAPE(20:5/N-16:1)	GP	LNAPE	734.476	735.484	[M-H]-	103330	109360	76240	103940	13624	4904.9	8414.2	6063.9	11206	6885.4	9784.1	6657	7877.3	4673.8	10008	8264.3	8904.2	6462.5	6074	6700.1
LIPID-N-0968	LNAPE(20:4/N-18:2)	GP	LNAPE	762.507	763.515	[M-H]-	2732400	3243500	2420600	3544000	1670300	1117700	1686400	1533000	2077800	1668100	1912400	2257600	2033100	1890200	2035900	1692500	2177100	1825100	1684400	1217600
LIPID-N-0969	LNAPE(20:5/N-18:1)	GP	LNAPE	762.507	763.515	[M-H]-	580610	617740	565800	499460	188290	114780	129440	135260	154100	126810	220900	148260	159760	151890	189750	114370	133250	145090	103270	282800
LIPID-N-0971	LNAPE(20:5/N-18:2)	GP	LNAPE	760.492	761.5	[M-H]-	139480	162690	102450	157000	12965	7173.8	14985	7301.1	10777	7342.4	17285	10910	7174.8	11862	15347	7705.4	12142	12162	11352	12064
LIPID-N-0972	LNAPE(22:5/N-20:2)	GP	LNAPE	816.554	817.562	[M-H]-	118720	144940	113520	70771	50788	83746	60734	45015	42930	58310	56363	64691	67305	53272	71349	61535	24312	36474	52260	50188
LIPID-N-0975	LNAPE(22:6/N-18:2)	GP	LNAPE	786.507	787.515	[M-H]-	1035800	1008800	644050	1106700	420210	298410	436570	303450	423950	321130	401060	406080	276520	332600	305760	435320	474450	356450	395450	330240
LIPID-N-0977	LNAPE(22:6/N-20:3)	GP	LNAPE	812.523	813.531	[M-H]-	68380	114950	58479	88391	28021	30663	23905	33642	49630	31380	43917	74969	25899	37465	27154	36232	37808	22601	20918	21737
LIPID-N-0978	PC(12:0_14:1)	GP	PC	692.45	647.453	[M+COOH]-	53564	49867	39559	55577	48067	37660	47054	47076	47247	47364	50747	49611	45515	57139	50649	54779	49425	55398	46175	37778
LIPID-N-0979	PC(13:0_14:0)	GP	PC	708.482	663.484	[M+COOH]-	202610	213920	194390	212590	182000	147810	150700	178230	188490	184430	163070	169300	178640	188280	152880	195410	194620	181500	196200	211610
LIPID-N-0980	PC(10:0_18:0)	GP	PC	722.497	677.5	[M+COOH]-	389280	309770	326500	363390	291400	303860	318800	308940	271650	282700	310640	296640	273360	275220	248820	293480	287800	277200	228420	186500
LIPID-N-0982	PC(12:0_16:1)	GP	PC	720.482	675.484	[M+COOH]-	111340	107940	135880	132840	49861	51888	58822	53015	49669	71507	67886	61548	76867	83162	60394	81809	41555	45099	52115	30276
LIPID-N-0983	PC(12:0_16:3)	GP	PC	716.45	671.453	[M+COOH]-	2974.8	3306.5	1721.6	3487.2	2478.4	1662.2	2527.3	3846.8	3428.4	3176.9	3232.7	2386.6	2673.8	1986	2883.8	3385	2119.4	3034.4	9	1955.1
LIPID-N-0984	PC(13:0_16:0)	GP	PC	736.513	691.515	[M+COOH]-	2157500	2422600	1730000	2094000	514850	355320	483500	299960	401380	291270	561200	325340	482230	405930	588760	304060	424390	411920	324670	696790
LIPID-N-0986	PC(13:0_16:1)	GP	PC	734.497	689.5	[M+COOH]-	337130	318920	269290	320520	32940	19701	25584	18810	35859	24064	26424	23730	28371	26011	35571	21908	14047	16945	24484	19436
LIPID-N-0987	PC(14:0_15:1)	GP	PC	734.497	689.5	[M+COOH]-	224090	276230	188810	285350	117470	84144	111660	61883	93636	101760	118590	111500	105800	89488	170490	117660	110440	117220	98319	110820
LIPID-N-0989	PC(12:0_18:1)	GP	PC	748.513	703.515	[M+COOH]-	115810	163190	125300	170310	123300	149140	123400	116820	119340	131660	133800	185210	106350	121680	123300	90831	146270	139650	150840	111400
LIPID-N-0990	PC(15:0_15:1)	GP	PC	748.513	703.515	[M+COOH]-	319930	293880	227010	377960	138850	149190	163540	173730	124510	147490	174420	134940	171610	154850	185440	178440	173340	195780	142820	165680
LIPID-N-0991	PC(10:0_20:2)	GP	PC	746.497	701.5	[M+COOH]-	34312	35609	45300	44711	12220	23668	25827	27865	17363	22645	30390	31933	13705	18843	22882	23661	20652	24242	31913	19786
LIPID-N-0992	PC(14:0_16:2)	GP	PC	746.497	701.5	[M+COOH]-	30765	29165	26109	33992	12912	15619	10647	13511	10817	13408	17704	27003	21217	12943	18497	10656	17158	22096	27722	11371
LIPID-N-0993	PC(14:1_16:1)	GP	PC	746.497	701.5	[M+COOH]-	185350	195160	171870	149020	221900	316450	325780	241260	327030	468650	279990	394630	281980	336610	252340	242700	201620	328920	270010	154910
LIPID-N-0994	PC(13:0_18:0)	GP	PC	764.544	719.547	[M+COOH]-	2896200	2885900	2415500	3064900	564810	315560	516970	339740	396710	420470	449820	288700	400170	368600	483810	259100	407100	481950	342380	900970
LIPID-N-0996	PC(13:0_18:1)	GP	PC	762.529	717.531	[M+COOH]-	1599700	1841400	1353600	1254200	447720	262430	337840	220840	364570	310900	490170	259010	327120	453570	460420	244660	295060	286430	228240	483760
LIPID-N-0997	PC(14:0_17:1)	GP	PC	762.529	717.531	[M+COOH]-	113420	117000	123420	139670	69942	73112	90020	80506	118820	100620	70120	76848	83807	106760	141410	147810	84086	89991	134790	75675
LIPID-N-1000	PC(15:1_16:1)	GP	PC	760.513	715.515	[M+COOH]-	5911500	5727700	4915600	6408000	2904000	2146300	2522100	1879800	2798300	2495200	2452800	2151300	2132100	2555800	2503100	2878900	2266500	2431800	2004700	1479800
LIPID-N-1003	PC(15:0_17:0)	GP	PC	778.56	733.562	[M+COOH]-	35120	9	9	54728	34943	28172	25825	39442	38926	25806	33352	33430	9	28870	9	31910	45572	40264	9	45703
LIPID-N-1006	PC(15:0_17:1)	GP	PC	776.544	731.547	[M+COOH]-	72111	42613	73200	57552	34806	64539	66587	50661	47545	43908	40439	32494	55875	66477	54261	61835	55631	79084	66167	61096
LIPID-N-1007	PC(17:0_15:1)	GP	PC	776.544	731.547	[M+COOH]-	353230	418380	295440	512700	432430	372600	199430	376100	275310	263660	308330	329670	244000	366460	306670	318970	405850	420810	329070	325570
LIPID-N-1008	PC(18:0_14:1)	GP	PC	776.544	731.547	[M+COOH]-	22299	20793	28792	9	67068	70815	107130	84289	80185	118370	79224	91301	67841	51233	93168	34007	76067	83618	70368	75796
LIPID-N-1010	PC(14:1_18:1)	GP	PC	774.529	729.531	[M+COOH]-	1045700	1393300	1264900	992340	2981300	4039400	4835600	3022200	4312100	5307200	3613100	4171700	3206400	4098700	3805100	2333900	3113600	4555600	3329600	3790300
LIPID-N-1011	PC(15:1_17:1)	GP	PC	774.529	729.531	[M+COOH]-	206080	224610	195170	254860	140380	137660	143750	119010	169070	176570	172200	161980	166960	178400	179030	183110	159340	155250	120520	107810
LIPID-N-1012	PC(15:0_18:0)	GP	PC	792.575	747.578	[M+COOH]-	3392700	3455600	2730400	2994600	1526400	2281800	2125800	1622800	1950900	1824000	1443700	1865900	1975200	1347200	1961100	1502400	2285500	2264400	9	1739300
LIPID-N-1013	PC(16:0_17:0)	GP	PC	792.575	747.578	[M+COOH]-	871580	9	890200	1069700	632200	600870	623230	587590	540780	632500	651580	799990	807900	742430	905460	865910	840150	631080	761140	692350
LIPID-N-1014	PC(16:0_17:1)	GP	PC	790.56	745.562	[M+COOH]-	6921700	9452500	8357400	8556600	9346400	7573400	9488300	10730000	10282000	8676200	8214400	7575800	8994400	11172000	10555000	12054000	8098000	10083000	10937000	12685000
LIPID-N-1017	PC(14:0_19:2)	GP	PC	788.544	743.547	[M+COOH]-	27179	22336	25959	20605	29161	26768	38336	34054	22345	30080	22942	17875	16412	25727	32997	32577	27616	40038	45378	45277
LIPID-N-1019	PC(15:1_18:1)	GP	PC	788.544	743.547	[M+COOH]-	71298	78164	67445	99151	46204	9	74828	68788	9	98457	65638	73717	9	9	81198	66232	9	91134	59243	47383
LIPID-N-1020	PC(16:1_17:1)	GP	PC	788.544	743.547	[M+COOH]-	1392700	1276800	915370	1410100	744910	743790	972870	898710	890780	930800	707580	727130	676340	1091600	862520	1200100	503580	727740	737280	794880
LIPID-N-1021	PC(15:1_18:2)	GP	PC	786.529	741.531	[M+COOH]-	3399600	4470700	3091600	4636500	1849600	1160500	1450300	1562900	1762700	1491800	1621500	1756300	1065200	1566500	1206500	1777100	2023200	1515700	1425500	1220900
LIPID-N-1022	PC(14:1_20:1)	GP	PC	802.56	757.562	[M+COOH]-	9	26366	15637	26237	30116	52723	52353	32237	33977	54588	33945	60555	46500	51725	52751	25188	28102	67873	64112	39075
LIPID-N-1023	PC(15:1_19:1)	GP	PC	802.56	757.562	[M+COOH]-	44857	33121	53649	40928	9	8790	12633	9	16544	16773	15625	18598	18583	24383	15666	18457	28245	20481	8784.6	16600
LIPID-N-1024	PC(14:1_20:2)	GP	PC	800.544	755.547	[M+COOH]-	31745	49016	41081	28211	55760	115690	82720	79332	68904	98363	63235	74895	82720	72809	90531	56421	60556	81049	86300	105080
LIPID-N-1025	PC(18:1_16:2)	GP	PC	800.544	755.547	[M+COOH]-	36855	47803	63876	9	76524	130260	89335	72706	76803	106030	73319	62833	98810	63360	145380	66345	92276	95508	61087	98672
LIPID-N-1026	PC(12:0_22:4)	GP	PC	798.529	753.531	[M+COOH]-	89375	89117	82616	100220	84926	82680	80341	82503	102470	90871	90475	90114	92698	88395	88245	89316	100750	99628	81943	80310
LIPID-N-1028	PC(14:1_20:4)	GP	PC	796.513	751.515	[M+COOH]-	330410	372990	319650	386380	768940	1084400	917040	849720	835380	1015000	939670	1031600	844670	1033600	908230	1012100	910820	1069400	1092800	752030
LIPID-N-1030	PC(16:0_19:0)	GP	PC	820.607	775.609	[M+COOH]-	80880	97957	92082	117820	95616	110210	80366	100030	93220	107220	110380	93729	100180	112450	145320	134360	122710	104510	113390	99315
LIPID-N-1031	PC(15:1_20:1)	GP	PC	816.575	771.578	[M+COOH]-	9	9	9	9	464850	692920	553360	624140	654590	678880	9	9	762030	9	529580	9	9	9	511140	395340
LIPID-N-1032	PC(16:1_19:2)	GP	PC	814.56	769.562	[M+COOH]-	116670	128790	158800	111740	84309	82523	112700	79399	88552	88222	77355	73275	76243	85388	83517	60020	60498	87251	73518	69806
LIPID-N-1034	PC(15:1_20:4)	GP	PC	810.529	765.531	[M+COOH]-	1764400	3862700	2060000	3943400	2072400	1054600	1164400	1146800	2054400	1528800	1834600	2616000	1001200	1747400	1083100	2447400	2764100	1642400	1192800	624820
LIPID-N-1035	PC(16:1_20:3)	GP	PC	826.56	781.562	[M+COOH]-	58626	52145	56527	59522	31897	30483	45247	54402	43877	60216	26408	52809	32092	31840	40492	26989	25615	58894	41604	17582
LIPID-N-1036	PC(14:1_22:4)	GP	PC	824.544	779.547	[M+COOH]-	105230	103470	96533	95286	222290	368100	250730	237870	204970	346810	261210	285660	331460	242270	360110	253360	282700	248180	321430	367000
LIPID-N-1039	PC(14:1_22:6)	GP	PC	820.513	775.515	[M+COOH]-	370780	494450	331630	405370	360290	441270	437130	303420	300370	399470	675980	519580	411190	629430	494310	456360	388020	473090	342410	389350
LIPID-N-1040	PC(18:1_19:2)	GP	PC	842.591	797.593	[M+COOH]-	79869	75459	97430	75321	48429	35186	33189	49283	20987	59326	9	33191	48166	57453	30184	50292	26112	48243	9	46197
LIPID-N-1041	PC(18:2_19:2)	GP	PC	840.575	795.578	[M+COOH]-	546500	509930	642460	582390	195410	171560	270590	213940	228030	260340	248790	184560	160060	225780	250150	191710	201170	229940	220200	229350
LIPID-N-1043	PC(17:0_20:5)	GP	PC	838.56	793.562	[M+COOH]-	45203	44603	58599	34630	21402	13293	17004	22968	9	7982.9	20559	16318	6172.2	18792	18147	16049	15955	8497.4	9714.1	27275
LIPID-N-1044	PC(15:0_22:6)	GP	PC	836.544	791.547	[M+COOH]-	19163	58219	39342	23101	11099	24991	13019	16002	20914	15004	30078	35991	36080	19293	24011	37086	64927	45998	24086	12989
LIPID-N-1046	PC(20:4_20:5)	GP	PC	872.544	827.547	[M+COOH]-	58539	79778	62584	108970	57731	51753	42053	35130	70870	56889	59623	49338	76076	49597	78577	52928	47262	58902	9	66313
LIPID-N-1047	PC(19:1_22:6)	GP	PC	890.591	845.593	[M+COOH]-	40555	26120	35436	26283	24699	18455	32483	39449	25061	23280	52607	28933	28925	42709	52582	59477	40515	37612	31605	31557
LIPID-N-1048	PE(12:0_14:0)	GP	PE	606.413	607.421	[M-H]-	80397	82431	78439	81345	45225	36382	51362	45372	45548	45469	48191	44869	32294	42588	35661	42286	40199	42179	38824	30570
LIPID-N-1049	PE(12:0_16:0)	GP	PE	634.445	635.453	[M-H]-	131760	123070	111770	141210	112720	98942	109340	111390	116630	117160	114100	121470	112710	132820	118240	116880	111730	133770	108730	81803
LIPID-N-1050	PE(13:0_15:0)	GP	PE	634.445	635.453	[M-H]-	2812300	2984200	5754800	4713100	3875200	2388900	3579200	4342900	3762700	4295200	3192800	2886900	3262200	3673800	3314000	2321000	3816400	4067100	3460600	3106700
LIPID-N-1051	PE(12:0_17:0)	GP	PE	648.46	649.468	[M-H]-	20669	16653	16260	24052	15226	15244	15525	20326	20892	17988	19196	17340	16659	19504	14840	15632	18645	20867	15499	16253
LIPID-N-1052	PE(12:0_16:1)	GP	PE	632.429	633.437	[M-H]-	5692.1	6921.7	5430.3	6247.1	4395.6	2872.1	5189.2	5128.3	2755.5	4524.5	3668.2	4045.5	3856.5	5764.3	2578.7	3038.2	3388.7	5111.9	4398.4	3890.1
LIPID-N-1053	PE(12:0_17:1)	GP	PE	646.445	647.453	[M-H]-	506740	477520	428210	565120	455980	443030	438200	458040	486900	493310	440280	488100	439650	463650	465800	472830	490910	547210	406210	403380
LIPID-N-1054	PE(12:0_18:1)	GP	PE	660.46	661.468	[M-H]-	33686	33782	32158	40561	33328	30148	26866	32579	37883	34339	32127	34530	28989	31633	36456	31167	33126	39996	24486	25608
LIPID-N-1055	PE(16:0_17:1)	GP	PE	702.507	703.515	[M-H]-	406960	9	114300	125490	9	115220	9	92767	9	9	161850	157090	44942	9	9	90655	178570	130120	115320	85446
LIPID-N-1057	PE(18:0_22:1)	GP	PE	800.617	801.625	[M-H]-	43799	36716	47873	56975	29458	48084	20690	45011	22049	42283	19846	45416	44111	25918	37925	35361	33109	35701	22533	11193
LIPID-N-1058	PE(13:0_19:2)	GP	PE	686.476	687.484	[M-H]-	35090	33995	21216	37123	43059	30573	32774	37702	34544	35947	34131	30994	35870	33578	32230	44252	34343	29838	41335	31101
LIPID-N-1059	PE(15:0_18:2)	GP	PE	700.492	701.5	[M-H]-	83274	83087	74908	81350	34075	47791	66658	33884	9	9	23896	24059	35443	9	9	21122	43752	9	9	9
LIPID-N-1060	PE(14:0_20:2)	GP	PE	714.507	715.515	[M-H]-	340980	263780	336080	295920	158470	132330	163390	156910	150910	160700	141870	98609	217280	127030	236430	141640	237340	152660	262540	154520
LIPID-N-1063	PE(17:0_18:2)	GP	PE	728.523	729.531	[M-H]-	619530	428360	491460	645080	369420	358910	517140	358790	391160	337740	271030	224800	339680	251190	348050	214640	375690	468020	406550	350800
LIPID-N-1064	PE(22:0_18:2)	GP	PE	798.601	799.609	[M-H]-	23693	25463	9	35378	9	6850.3	8739.8	9	9	9	9126.4	9	15186	9	9	9	9	9	9	9
LIPID-N-1066	PE(16:0_18:3)	GP	PE	712.492	713.5	[M-H]-	778340	727750	755210	856800	358490	342180	469890	294930	414690	329460	279140	269240	383200	213570	329760	205110	447230	434340	435190	426270
LIPID-N-1070	PE(18:0_18:3)	GP	PE	740.523	741.531	[M-H]-	1073000	874120	835120	1215500	442550	593160	603750	543710	703520	489730	486700	347480	620740	302420	530660	299850	483560	632280	380120	870170
LIPID-N-1073	PE(13:0_20:4)	GP	PE	696.46	697.468	[M-H]-	187560	233040	217250	253980	206380	186840	210190	223820	186070	186040	191840	197110	206670	203600	196880	226210	223700	227400	215280	209840
LIPID-N-1074	PE(12:0_22:4)	GP	PE	710.476	711.484	[M-H]-	13149	12863	14407	14206	10772	11562	12166	14219	12649	10980	10778	9334.7	12900	12652	15637	10941	11959	14252	12891	13536
LIPID-N-1076	PE(15:0_20:4)	GP	PE	724.492	725.5	[M-H]-	70071	115950	95618	93198	89647	100870	81141	77853	116770	89075	52479	89132	85362	109730	92398	93943	92764	84276	106090	29260
LIPID-N-1077	PE(14:0_22:4)	GP	PE	738.507	739.515	[M-H]-	110380	80925	183650	152910	140370	150570	116980	161390	150430	170630	128320	80632	188820	207790	236970	256620	130240	160050	182370	138360
LIPID-N-1078	PE(18:1_18:3)	GP	PE	738.507	739.515	[M-H]-	315970	310720	318990	333550	119150	211360	208280	177010	203290	224910	127290	120820	204340	149500	203160	118450	113340	196480	165970	220820
LIPID-N-1079	PE(15:0_22:4)	GP	PE	752.523	753.531	[M-H]-	57531	52943	47548	70700	63660	77179	71677	55713	49420	81665	70335	47339	103560	71448	103540	53491	51509	56390	67352	57481
LIPID-N-1081	PE(18:2_20:2)	GP	PE	766.539	767.547	[M-H]-	224480	253880	240370	297640	9	9	84770	9	99002	102230	93856	75740	9	61817	50550	73264	28512	9	9	66817
LIPID-N-1083	PE(24:0_20:4)	GP	PE	850.633	851.64	[M-H]-	16043	19500	14915	22380	6781.7	10860	6311.7	7215.1	6116.2	8147.7	8756.6	8181.7	12059	4730.6	12752	7095.6	8760.2	7696	6915.7	8002.6
LIPID-N-1084	PE(13:0_20:5)	GP	PE	694.445	695.453	[M-H]-	5291000	5356500	5325300	4581600	4928600	4650200	5000400	5132700	4682700	4938200	5000100	4672500	4608900	4808300	4323400	5238000	4401500	5719200	4622600	5263300
LIPID-N-1085	PE(18:2_18:3)	GP	PE	736.492	737.5	[M-H]-	2031900	1721700	1064300	1835800	253610	193270	421510	230110	404330	308360	295480	188030	319560	173360	318960	189660	334160	369120	291900	264480
LIPID-N-1087	PE(17:2_20:3)	GP	PE	750.507	751.515	[M-H]-	129150	120120	131930	129080	131540	196220	119360	112310	135470	157090	155550	149250	159470	164250	197080	133570	167190	166600	148280	196590
LIPID-N-1088	PE(16:1_22:4)	GP	PE	764.523	765.531	[M-H]-	1324400	1220500	1226500	904010	988030	838500	1137200	1269900	1080700	1288400	983760	1091500	1164200	1238300	1376100	1260600	901870	919170	1070300	665980
LIPID-N-1089	PE(18:2_20:3)	GP	PE	764.523	765.531	[M-H]-	130490	223530	123960	262620	86043	52902	75830	84264	85241	78845	96833	112100	96532	85010	82866	9	94303	80732	49462	54337
LIPID-N-1090	PE(20:2_18:3)	GP	PE	764.523	765.531	[M-H]-	1082700	875320	188990	1075700	200220	240490	421090	252370	266400	269480	246490	207110	269050	196630	281850	168710	240120	278610	243460	367640
LIPID-N-1095	PE(20:1_20:5)	GP	PE	790.539	791.547	[M-H]-	242380	218770	82164	219660	47001	30277	22706	27620	32575	37511	34652	53831	58524	45316	51732	42042	36159	36695	18577	72496
LIPID-N-1096	PE(20:2_20:4)	GP	PE	790.539	791.547	[M-H]-	479700	516960	594480	467920	437190	528140	292770	431890	416900	515900	501480	679070	707600	578970	578560	560730	401890	510640	393190	312090
LIPID-N-1098	PE(18:2_22:5)	GP	PE	788.523	789.531	[M-H]-	189870	249930	126220	271610	91649	57701	77309	59645	96377	82158	75314	69174	50050	44445	80719	69609	92559	65215	51259	40648
LIPID-N-1100	PE(20:3_20:4)	GP	PE	788.523	789.531	[M-H]-	180720	350090	221130	270150	245720	133300	170340	179390	325640	212220	187400	400330	213390	221630	190210	188190	220000	189580	148350	83217
LIPID-N-1101	PE(20:2_22:5)	GP	PE	816.554	817.562	[M-H]-	159120	197830	165570	130010	86585	125100	100620	91838	91342	120150	113870	114740	150250	91312	111610	113230	108320	71288	75797	89020
LIPID-N-1102	PE(22:3_20:4)	GP	PE	816.554	817.562	[M-H]-	73752	131770	111380	48090	58627	104400	82283	113960	80007	85276	137740	171300	114430	77176	149500	123980	9	103370	65303	119480
LIPID-N-1103	PE(22:2_22:5)	GP	PE	844.586	845.593	[M-H]-	110560	111870	96093	112840	68428	86414	82406	83618	85417	88478	92585	88013	92687	82885	96438	80167	105320	101840	89006	84794
LIPID-N-1104	PE(20:4_20:4)	GP	PE	786.507	787.515	[M-H]-	1681600	3195200	2501000	3662600	3765800	2454200	2718500	2525900	4458000	3656100	3019700	4768000	2147000	2862000	2515400	3886600	3726100	2527900	2875600	1232900
LIPID-N-1107	PE(20:4_22:6)	GP	PE	810.507	811.515	[M-H]-	504080	311130	504490	433790	239030	382240	367240	523920	237750	331280	516360	218830	550190	443820	811320	398600	485830	476430	513330	1297600
LIPID-N-1109	PG(10:0_14:0)	GP	PG	609.377	610.385	[M-H]-	2658300	2705900	2713200	3142800	2581500	2242900	2385800	2505300	2718500	2749000	2733400	2874400	2202400	2874500	2377000	2895800	2752000	3010200	2578400	1730900
LIPID-N-1110	PG(12:0_15:0)	GP	PG	651.424	652.432	[M-H]-	53224	56894	53761	55793	52013	37997	51630	46061	48098	54637	63210	57056	43936	67465	56092	73465	62687	67818	53923	42828
LIPID-N-1111	PG(14:0_16:0)	GP	PG	693.471	694.478	[M-H]-	47497	37863	38568	49253	17023	14381	14108	10203	13584	16132	20398	18702	19325	30616	26761	26372	20163	19265	21498	8021.8
LIPID-N-1113	PG(16:0_19:0)	GP	PG	763.549	764.557	[M-H]-	67839	53080	57561	59449	35494	38274	45775	45106	38311	43876	42874	36117	35012	38781	46004	48587	45767	46050	44992	9
LIPID-N-1114	PG(17:0_18:0)	GP	PG	763.549	764.557	[M-H]-	3869500	4718300	3472900	4660800	3909000	4366400	3802600	3700100	3487200	4046500	4766200	4306900	4528600	4130500	4267700	3741100	4269500	4022500	3812400	3303000
LIPID-N-1115	PG(16:0_20:0)	GP	PG	777.565	778.572	[M-H]-	170020	134810	210050	119980	94960	72618	76435	109470	64330	105240	78587	76255	95747	101390	83897	80803	58205	87349	80153	9
LIPID-N-1116	PG(17:0_19:0)	GP	PG	777.565	778.572	[M-H]-	136380	107350	135530	243940	144480	121460	116600	156430	134470	128070	136400	126420	130190	121030	127360	143750	140370	127330	121100	150980
LIPID-N-1118	PG(16:0_21:0)	GP	PG	791.58	792.588	[M-H]-	232620	292370	226680	271640	217290	282300	270380	207770	175790	236070	224140	263410	299150	252290	262920	245010	283600	229870	325540	471890
LIPID-N-1119	PG(18:0_19:0)	GP	PG	791.58	792.588	[M-H]-	19699000	21343000	15658000	20335000	18897000	17874000	17538000	17606000	14319000	17812000	18241000	17444000	17692000	16715000	16876000	17814000	22291000	25048000	16821000	24330000
LIPID-N-1120	PG(16:0_22:0)	GP	PG	805.596	806.604	[M-H]-	3166800	3551300	3834700	3859000	4618200	6053000	6530000	5868100	5059900	6376600	4880300	5466700	5098300	4888900	5598600	5492400	6324500	6016200	5450100	4781200
LIPID-N-1121	PG(16:0_24:0)	GP	PG	833.627	834.635	[M-H]-	71597	83620	92971	93072	70918	91902	83533	87180	79339	98380	76276	93127	91535	75322	89977	88671	88145	83464	99745	111060
LIPID-N-1122	PG(18:0_22:0)	GP	PG	833.627	834.635	[M-H]-	492200	632210	714320	497700	749680	788110	821360	872640	675900	926410	648020	627970	760030	702630	672520	756490	687230	730610	739410	1080000
LIPID-N-1123	PG(18:0_24:0)	GP	PG	861.658	862.666	[M-H]-	9190	8286.6	14390	7796.8	4814	10415	9846.2	15815	11292	9	9037.6	11070	12423	9	9	9	9	11573	13299	9
LIPID-N-1124	PG(20:0_22:0)	GP	PG	861.658	862.666	[M-H]-	5698.6	6353.5	6928.8	9	3681.2	4661	4927.9	5236.9	5066.7	4555.9	9	3870.4	9	3684.6	5611.1	4492.8	5246.4	6977.4	5163.6	4149
LIPID-N-1125	PG(12:0_14:1)	GP	PG	635.392	636.4	[M-H]-	553850	533710	570200	516630	485100	460090	474150	506050	476420	464510	488150	476150	461570	530760	444780	528930	577350	572320	503570	365900
LIPID-N-1126	PG(13:0_13:1)	GP	PG	635.392	636.4	[M-H]-	869830	768280	1027200	1064600	733470	783210	868410	878850	939370	894660	666480	971340	798750	962900	743730	947050	995070	896550	865110	875620
LIPID-N-1127	PG(12:0_16:1)	GP	PG	663.424	664.432	[M-H]-	170360	180870	136160	205210	113000	107180	96294	104200	148590	115470	143060	148160	111520	139090	134460	114260	132580	156760	106260	107460
LIPID-N-1128	PG(12:0_17:1)	GP	PG	677.439	678.447	[M-H]-	2648000	2519800	2499500	2906700	2419200	2534700	2518200	2502900	2728400	2674000	2798600	2730900	2210500	2508900	2392400	2644300	2786200	2864700	2563500	2069800
LIPID-N-1129	PG(12:0_18:1)	GP	PG	691.455	692.463	[M-H]-	187400	168080	154680	192480	174140	140620	152390	176500	170190	163440	183570	179730	154000	168360	155510	191250	199890	197980	189360	130920
LIPID-N-1135	PG(18:0_16:1)	GP	PG	747.518	748.525	[M-H]-	257020	275970	221650	295260	164130	179000	150520	168970	106770	136120	180820	197360	144170	188240	193720	151890	142560	186310	178000	248420
LIPID-N-1137	PG(16:0_20:1)	GP	PG	775.549	776.557	[M-H]-	113230	148150	105340	144870	75714	137250	107510	133900	104950	121540	120000	127570	136350	106590	133090	75749	150580	158640	116160	97098
LIPID-N-1138	PG(18:0_19:1)	GP	PG	789.565	790.572	[M-H]-	36213	34650	29893	30977	90627	59040	62693	76180	47434	51527	84737	87923	75422	67073	66178	74326	58875	73749	47345	99059
LIPID-N-1140	PG(16:0_22:1)	GP	PG	803.58	804.588	[M-H]-	985190	2309500	2418600	2159400	1897600	1918200	1920600	2187800	1590800	1525900	1181200	1211600	1271600	1079800	1620700	1443300	1706700	1947700	1839800	2067600
LIPID-N-1141	PG(22:0_16:1)	GP	PG	803.58	804.588	[M-H]-	76227	61719	79194	57827	58964	47622	71667	53591	69514	61329	65516	77467	54394	70432	52504	45652	43696	50560	34743	48605
LIPID-N-1143	PG(17:0_22:1)	GP	PG	817.596	818.604	[M-H]-	66000	56607	69435	92443	51548	55709	81919	60806	59554	56549	33492	41824	54821	44448	43864	65139	60961	60647	90282	69138
LIPID-N-1145	PG(19:0_20:1)	GP	PG	817.596	818.604	[M-H]-	171100	248160	204080	162470	128120	183620	135400	157550	176560	101490	192660	133040	182460	233800	129350	181600	155490	194560	149290	107130
LIPID-N-1146	PG(16:0_24:1)	GP	PG	831.612	832.619	[M-H]-	86034	94756	116750	73419	75694	97617	91820	122050	85218	105130	84820	104090	80899	50831	96439	57072	120650	93751	116100	37077
LIPID-N-1147	PG(18:0_22:1)	GP	PG	831.612	832.619	[M-H]-	2572200	2099200	2650300	2298800	1938100	1567200	2540600	2601700	2188900	2095600	2229100	1519900	2124400	1795800	2135500	1999800	1900000	1992200	2405200	4370100
LIPID-N-1148	PG(22:0_18:1)	GP	PG	831.612	832.619	[M-H]-	692010	906890	884720	625480	804320	748450	857470	860050	983170	991470	992840	1310800	1181000	1092800	1235500	959240	863730	950870	959310	954570
LIPID-N-1149	PG(24:0_18:1)	GP	PG	859.643	860.651	[M-H]-	40735	61729	63598	42805	31405	36947	32359	37514	34771	48016	47698	46608	50919	55023	43880	48171	31004	36635	41859	43121
LIPID-N-1150	PG(22:0_20:1)	GP	PG	859.643	860.651	[M-H]-	23385	28188	32307	20781	18049	24425	17259	23143	19705	27244	18322	23139	26095	28934	20821	26683	18042	18849	9	18910
LIPID-N-1152	PG(16:0_16:2)	GP	PG	717.471	718.478	[M-H]-	103950	168010	58814	120230	71182	88949	67105	64566	84768	88849	53187	65942	85887	70687	70556	60725	62298	78933	64566	72067
LIPID-N-1156	PG(16:1_17:1)	GP	PG	731.486	732.494	[M-H]-	39546	38029	63114	49016	26270	60119	56937	69639	53822	82947	34015	27580	48273	57732	38658	49055	56282	52063	54559	29975
LIPID-N-1158	PG(16:0_20:2)	GP	PG	773.533	774.541	[M-H]-	507540	491190	352030	451940	273580	405970	542300	465770	355320	406120	378690	266800	430830	271170	399080	295790	523110	495640	403040	468450
LIPID-N-1159	PG(18:0_19:2)	GP	PG	787.549	788.557	[M-H]-	586190	594440	426900	730180	304260	185760	288020	187630	240920	264740	261500	196940	167740	231750	170550	226850	244940	236220	208590	165900
LIPID-N-1160	PG(18:1_19:1)	GP	PG	787.549	788.557	[M-H]-	9	18121	13157	22120	7080.8	23231	16074	15082	16101	17110	30104	22118	15053	14359	16169	9	12158	13065	9	22159
LIPID-N-1161	PG(16:0_22:2)	GP	PG	801.565	802.572	[M-H]-	14815	18382	13172	25140	15563	14271	11702	8765.5	13277	12738	16347	15897	11724	10418	12730	12653	12638	13301	12327	9
LIPID-N-1167	PG(18:0_24:2)	GP	PG	857.627	858.635	[M-H]-	276810	271350	216990	293870	542440	502450	492840	728430	510210	653320	514270	589760	650320	609420	523990	631700	571210	452320	562670	337830
LIPID-N-1168	PG(24:0_18:2)	GP	PG	857.627	858.635	[M-H]-	123270	183740	207500	140470	70962	62447	71923	67660	58408	77750	73076	83498	81417	92183	86384	75245	53911	60279	74106	82766
LIPID-N-1169	PG(20:1_22:1)	GP	PG	857.627	858.635	[M-H]-	37861	52128	56719	42179	17138	20296	20523	23462	22696	29891	25512	24785	27967	28714	23463	18092	13051	23913	23007	23462
LIPID-N-1170	PG(22:0_20:2)	GP	PG	857.627	858.635	[M-H]-	26853	29065	29167	20186	23778	10660	18762	17308	9	27610	33397	36426	9	20486	37347	21323	23243	17199	32858	26480
LIPID-N-1171	PG(16:1_16:2)	GP	PG	715.455	716.463	[M-H]-	145720	117600	148080	59758	52292	82144	59653	58050	58468	64700	49350	27568	54461	69685	46686	70892	40738	59899	59280	47104
LIPID-N-1173	PG(16:0_18:3)	GP	PG	743.486	744.494	[M-H]-	2790500	1614700	3012200	2427200	2034000	1881400	2045200	1946200	1927700	1782000	1510100	1351100	2215900	1823700	1820900	1611700	1998700	2211300	2228300	2445800
LIPID-N-1174	PG(16:1_18:2)	GP	PG	743.486	744.494	[M-H]-	71785	32275	85887	40200	68498	93998	86010	48013	72069	100090	65243	70290	87771	21426	52809	64023	44134	9	43045	55171
LIPID-N-1175	PG(18:0_16:3)	GP	PG	743.486	744.494	[M-H]-	46801	32533	61156	43197	35275	32389	41612	23403	33380	37249	39605	29099	33302	39030	27200	38575	34148	43066	25308	9
LIPID-N-1178	PG(20:1_18:2)	GP	PG	799.549	800.557	[M-H]-	115000	93605	9	107450	56592	9	80188	68186	9	47264	69833	53022	69818	46598	9	60505	51092	9	9	98336
LIPID-N-1179	PG(18:1_21:2)	GP	PG	813.565	814.572	[M-H]-	15397	9	16744	20918	12777	16349	18372	16849	19776	9	21747	20635	22911	12728	13331	17972	16804	19793	22786	20689
LIPID-N-1185	PG(22:0_20:3)	GP	PG	855.612	856.619	[M-H]-	123950	141440	179530	90539	163330	198370	140270	151510	163970	243520	142500	282050	216750	226050	204230	231580	137620	173680	204360	99863
LIPID-N-1186	PG(9:0_22:4)	GP	PG	699.424	700.432	[M-H]-	50621	46657	59566	42917	57427	57361	49045	62861	41112	22062	32658	48461	32241	46720	42219	42656	57291	35617	47274	33089
LIPID-N-1187	PG(16:1_18:3)	GP	PG	741.471	742.478	[M-H]-	288740	222130	318440	358910	166320	188660	270020	327540	263570	237890	241500	196520	228270	164180	308770	200270	191240	294580	359490	324270
LIPID-N-1188	PG(16:1_20:3)	GP	PG	769.502	770.51	[M-H]-	690300	1057700	1280900	550660	1546100	2239400	1434200	2404400	1063600	2082000	1398200	2248000	1860700	2076900	1515200	1503700	923430	1695600	1315300	942730
LIPID-N-1189	PG(18:1_18:3)	GP	PG	769.502	770.51	[M-H]-	603810	571370	692560	652500	351140	339010	431100	500490	223400	479660	429220	431790	319310	424850	46506	359530	365340	378880	402640	518720
LIPID-N-1191	PG(18:2_20:2)	GP	PG	797.533	798.541	[M-H]-	122880	82593	87154	117350	111440	141540	167640	105700	124370	169290	113620	147400	104690	116310	128070	102610	129790	138870	132570	139440
LIPID-N-1193	PG(19:0_20:4)	GP	PG	811.549	812.557	[M-H]-	210540	181780	227340	229470	110120	164500	222510	226730	170860	210790	292800	144480	288460	270170	407040	191200	253880	226000	285520	818330
LIPID-N-1195	PG(18:2_22:2)	GP	PG	825.565	826.572	[M-H]-	61980	76781	68242	61004	41617	38793	53688	51760	52621	50747	49040	49020	36141	46206	52728	43516	46182	33298	38847	54626
LIPID-N-1196	PG(20:0_20:4)	GP	PG	825.565	826.572	[M-H]-	489120	601840	487120	451570	469570	416530	534960	564230	468590	604410	507540	522500	491040	529170	460540	593590	375170	420630	374180	295880
LIPID-N-1197	PG(20:1_20:3)	GP	PG	825.565	826.572	[M-H]-	63329	64392	68601	53993	57074	36795	38763	56933	50180	61058	52291	68286	53368	45608	57906	41505	62662	42665	45433	16008
LIPID-N-1198	PG(21:0_20:4)	GP	PG	839.58	840.588	[M-H]-	84691	91221	72718	91808	113220	145290	97477	95634	64449	99457	84664	113760	138680	119840	96744	134950	102750	107190	139540	172110
LIPID-N-1199	PG(22:1_20:3)	GP	PG	853.596	854.604	[M-H]-	263050	319520	267460	265150	248810	294120	218550	308920	256480	327710	244350	356680	334750	230840	230840	220360	301690	347370	189220	187930
LIPID-N-1200	PG(22:0_20:4)	GP	PG	853.596	854.604	[M-H]-	387860	302900	376810	310570	478580	360280	313380	417840	402480	476880	407830	645100	484980	669460	602140	643680	251740	397800	452360	344480
LIPID-N-1201	PG(24:0_20:4)	GP	PG	881.627	882.635	[M-H]-	62559	65919	62943	53487	46431	37558	47028	58538	44916	84425	72431	79530	82773	106080	82173	101660	58906	54117	66906	46947
LIPID-N-1203	PG(12:0_22:5)	GP	PG	739.455	740.463	[M-H]-	29116	22201	23313	26864	22826	26971	22979	22004	21815	23043	26210	23757	20533	20936	23381	27424	21707	23140	24326	22307
LIPID-N-1204	PG(14:0_20:5)	GP	PG	739.455	740.463	[M-H]-	21192	14903	35146	27933	32728	30486	22699	27419	31532	33640	47661	43927	34888	52163	62120	37577	34881	44677	35176	42603
LIPID-N-1205	PG(16:0_20:5)	GP	PG	767.486	768.494	[M-H]-	1100800	1326200	1373700	941420	1422000	2279100	2421100	1357400	1895900	2661700	1729400	1209200	1928300	1850000	323430	1436300	2096300	1793900	1716100	1133200
LIPID-N-1210	PG(16:1_20:5)	GP	PG	765.471	766.478	[M-H]-	222550	222610	293510	224270	245050	256280	224190	171780	269550	236400	253590	289450	279750	177010	224640	325640	133240	198890	205890	130120
LIPID-N-1212	PG(19:2_20:4)	GP	PG	807.518	808.525	[M-H]-	103500	92156	9	137670	9	88910	9	41262	29966	98032	111480	9	72732	115950	33291	9	9	101660	108040	9
LIPID-N-1213	PG(19:0_22:6)	GP	PG	835.549	836.557	[M-H]-	37979	26017	34407	30614	8207.2	21513	9	20625	22737	12505	33180	9	18832	9	43972	8071.4	28529	26905	28696	95065
LIPID-N-1214	PG(20:0_22:6)	GP	PG	849.565	850.572	[M-H]-	270860	311680	295920	263210	209690	176990	179030	219350	190120	231580	180290	156570	160150	249040	218760	238310	189250	161750	172990	154420
LIPID-N-1215	PG(22:1_20:5)	GP	PG	849.565	850.572	[M-H]-	63824	40173	46140	52736	12102	6440.2	13562	16831	7183.4	3984.3	11151	3232.8	9	7964.6	9626.9	2402.5	9	12819	4844	16065
LIPID-N-1216	PG(22:0_22:6)	GP	PG	877.596	878.604	[M-H]-	241690	339450	197240	184400	205860	155610	216400	221510	175000	232090	273200	224130	218970	300480	226060	309470	202020	202860	200820	241340
LIPID-N-1217	PG(16:3_22:4)	GP	PG	791.486	792.494	[M-H]-	44102	35116	25829	53602	34516	20982	34564	56331	24421	29139	56310	30522	40092	50096	41933	46810	37561	72899	37127	11563
LIPID-N-1221	PG(20:4_20:4)	GP	PG	817.502	818.51	[M-H]-	286240	336380	348790	386590	897320	1363200	830830	769870	821540	986440	962070	1029800	1192100	1093000	873310	1454600	1107800	1127100	1242600	796980
LIPID-N-1223	PG(20:4_22:6)	GP	PG	841.502	842.51	[M-H]-	1716600	1844700	2147600	1801900	1524000	2274000	1769300	1313600	1601100	2044200	2324500	2580800	2787100	2963600	2735600	3465400	2354800	2636300	2245700	1913900
LIPID-N-1224	PG(22:5_22:6)	GP	PG	867.518	868.525	[M-H]-	683360	794830	914640	678820	138710	188530	192710	96526	9	135920	289580	235540	9	265940	326600	295650	154530	188770	108830	164580
LIPID-N-1225	PG(22:6_22:6)	GP	PG	865.502	866.51	[M-H]-	24653000	27962000	21995000	25929000	7601800	7871600	5422600	4006600	3498700	4806500	15071000	11893000	9824300	14832000	10227000	11529000	7305700	7701600	4689800	7882600
LIPID-N-1226	PS(12:0_13:0)	GP	PS	636.388	637.395	[M-H]-	75305	71294	73215	81955	68973	55150	56786	65555	73313	67886	69070	65880	62736	67777	59094	72937	72031	79857	60862	50850
LIPID-N-1227	PS(12:0_15:0)	GP	PS	664.419	665.427	[M-H]-	28372	22167	21699	26149	18724	17315	16866	19250	21367	21561	19513	23476	19100	22613	16928	16038	20381	24258	18620	18830
LIPID-N-1228	PS(12:0_16:0)	GP	PS	678.435	679.442	[M-H]-	634110	635310	625180	716010	683110	600950	605490	549040	615240	639260	684600	668580	597590	652650	630040	721840	678870	655650	668370	461780
LIPID-N-1229	PS(15:0_16:0)	GP	PS	720.482	721.489	[M-H]-	48456	45494	76266	65797	9	9	16770	9	9	9	9	37777	22678	32447	31639	29775	9	9	27744	9
LIPID-N-1230	PS(14:0_18:0)	GP	PS	734.497	735.505	[M-H]-	174620	236680	172360	258060	85374	83024	114860	67030	115180	115600	125710	116670	89877	95971	156150	106530	85575	106090	92955	92154
LIPID-N-1231	PS(14:0_19:0)	GP	PS	748.513	749.521	[M-H]-	32776	15627	39189	26318	14716	20902	24066	16115	24224	24785	12470	9596.2	16200	9	28748	19842	21969	13508	13044	14732
LIPID-N-1232	PS(15:0_18:0)	GP	PS	748.513	749.521	[M-H]-	219740	218710	174920	281520	117690	127590	106760	102100	136120	82144	144330	108980	131090	114680	148820	126050	136380	159090	101480	115270
LIPID-N-1233	PS(16:0_17:0)	GP	PS	748.513	749.521	[M-H]-	621070	846410	704750	621740	476410	543860	554500	453150	414080	489570	544040	559260	559130	450180	504710	527980	478620	529040	516740	402440
LIPID-N-1234	PS(15:0_19:0)	GP	PS	762.529	763.536	[M-H]-	89745	106950	74995	105190	95274	83573	34042	45031	35506	86966	59338	79092	90105	101130	91788	71895	61358	74501	68155	60209
LIPID-N-1236	PS(14:0_21:0)	GP	PS	776.544	777.552	[M-H]-	29238	33764	41663	37027	9	29857	27805	20676	17373	22694	33127	37258	14526	20843	25750	18593	25380	19488	38108	25730
LIPID-N-1237	PS(16:0_19:0)	GP	PS	776.544	777.552	[M-H]-	610280	708290	717160	671250	362740	372690	387150	353800	271230	464560	422680	358060	326950	354270	302690	322680	250020	343990	381460	376460
LIPID-N-1238	PS(17:0_18:0)	GP	PS	776.544	777.552	[M-H]-	584090	472110	408330	755230	519260	458310	407760	412110	538980	544680	449840	407500	339810	348440	404480	391300	667560	469590	367700	594100
LIPID-N-1239	PS(15:0_21:0)	GP	PS	790.56	791.568	[M-H]-	39958	39433	64903	29299	47296	36549	46399	55920	46007	55252	42237	44443	63690	50184	65950	72138	42317	48694	37989	19565
LIPID-N-1240	PS(16:0_20:0)	GP	PS	790.56	791.568	[M-H]-	9	9	9	160030	34683	9	9	198940	166490	173760	150860	9	169210	9	165930	9	9	147590	170480	9
LIPID-N-1242	PS(16:0_21:0)	GP	PS	804.575	785.521	[M-H]-	21817000	22383000	24767000	20832000	24894000	32470000	33275000	31463000	31100000	35915000	28200000	30199000	28777000	25997000	32107000	29822000	34401000	35898000	37282000	30183000
LIPID-N-1243	PS(18:0_19:0)	GP	PS	804.575	785.521	[M-H]-	378110	417120	478730	401550	287130	268960	284420	264610	252950	264270	281860	256920	193710	283530	291090	264850	269040	284840	281030	346950
LIPID-N-1244	PS(17:0_21:0)	GP	PS	818.591	791.474	[M-H]-	149440	121720	167520	169980	188530	210450	244190	254760	194650	261650	175990	157960	219730	149390	187160	115680	275090	148300	267090	98358
LIPID-N-1245	PS(18:0_20:0)	GP	PS	818.591	791.474	[M-H]-	630380	686330	438230	815500	291180	363550	295630	381930	356580	298270	310650	357490	372690	206070	369010	268230	486650	606080	298330	240610
LIPID-N-1246	PS(16:0_23:0)	GP	PS	832.607	817.583	[M-H]-	466330	435140	509250	457600	401670	548790	425860	482050	393550	508920	436740	508900	518530	426830	580080	493080	445430	532410	567850	627020
LIPID-N-1247	PS(18:0_21:0)	GP	PS	832.607	817.583	[M-H]-	3283900	3402900	4570000	3019000	4418200	5345200	5079700	6147900	4447700	5586700	4076200	3932600	3061600	4796800	4815600	4686500	5234700	5014400	4942200	6510200
LIPID-N-1248	PS(16:0_24:0)	GP	PS	846.622	829.583	[M-H]-	18158	21381	21024	24145	15401	22724	19000	22532	16238	26193	18119	21125	22712	16479	28253	18306	21002	21830	23095	25863
LIPID-N-1249	PS(18:0_22:0)	GP	PS	846.622	829.583	[M-H]-	142830	180640	209100	174380	202270	221300	233790	287050	186170	261600	180240	158490	272200	198670	212120	228690	138090	226440	272180	335330
LIPID-N-1250	PS(18:0_23:0)	GP	PS	860.638	861.646	[M-H]-	62080	57152	76312	65854	61421	69311	54627	82600	63432	73817	59691	60195	77085	58238	63001	78840	60810	68451	71209	88351
LIPID-N-1251	PS(20:0_21:0)	GP	PS	860.638	861.646	[M-H]-	35496	43513	48108	42497	25012	34107	32104	37667	35448	35887	23711	29698	49238	25555	36044	27644	34445	40239	40271	29589
LIPID-N-1252	PS(18:0_24:0)	GP	PS	874.654	845.521	[M-H]-	2077.4	2249.3	2795.8	2518.3	2406.1	3962.6	3365	2456.8	3839.8	5401.4	2888	3604.8	2925.5	5399	5518.3	3540	1952.5	2470.3	1835	1205.5
LIPID-N-1253	PS(12:0_15:1)	GP	PS	662.403	663.411	[M-H]-	11643	11489	10021	11285	8400	8396.9	7672.2	10703	10105	12403	10586	11355	9462.4	8582.8	12170	8115.9	11326	9929.4	7157.3	8838.8
LIPID-N-1258	PS(15:0_18:1)	GP	PS	746.497	749.521	[M-H]-	78269	82299	99405	42476	80946	185760	191510	117300	174500	247320	142230	172210	147510	194730	118570	114470	112550	141680	95154	79823
LIPID-N-1259	PS(18:0_15:1)	GP	PS	746.497	749.521	[M-H]-	389520	331530	257790	389110	177810	257840	226830	237770	163870	208380	242130	223020	201010	226720	229480	204720	156650	250660	162610	319710
LIPID-N-1262	PS(19:0_16:1)	GP	PS	774.529	777.552	[M-H]-	460550	401910	420050	315910	195060	289280	240730	170800	235990	241630	201110	188680	185270	221980	216550	184240	120070	167090	140840	119730
LIPID-N-1264	PS(16:0_20:1)	GP	PS	788.544	789.552	[M-H]-	9	88396	65403	43860	10137	56974	40207	24227	39835	16712	9	55331	60996	48897	47455	44502	60143	9	51083	14408
LIPID-N-1267	PS(16:0_21:1)	GP	PS	802.56	803.568	[M-H]-	10711000	8633700	11625000	8839600	6394600	7494300	7253300	10578000	7765400	8422200	7518000	6365900	6760500	6542400	6527700	2982600	9717800	8344000	4572000	9582600
LIPID-N-1269	PS(19:0_18:1)	GP	PS	802.56	803.568	[M-H]-	793530	790150	831720	561920	726630	726770	838120	932320	879520	960610	780410	791370	824500	968820	606650	655750	453240	671320	723030	567510
LIPID-N-1270	PS(21:0_16:1)	GP	PS	802.56	803.568	[M-H]-	318550	265800	339450	198260	267840	140620	303250	311710	300700	313820	278140	266940	305410	169240	204920	241670	72926	241090	221790	141730
LIPID-N-1271	PS(17:0_21:1)	GP	PS	816.575	817.583	[M-H]-	308250	344630	394810	522390	345250	223150	386800	373360	278840	268200	243360	189650	226880	208560	292420	260550	288320	305110	324180	367190
LIPID-N-1272	PS(18:0_20:1)	GP	PS	816.575	817.583	[M-H]-	326260	367190	314990	331680	199260	258570	155970	257490	179530	249600	282030	369350	170460	317950	313930	360560	251600	304230	224080	194950
LIPID-N-1273	PS(20:0_18:1)	GP	PS	816.575	817.583	[M-H]-	142530	156110	183530	162660	167290	195900	207370	166120	173590	250810	168010	164540	180470	195350	203340	184510	160150	154350	169600	128020
LIPID-N-1274	PS(21:0_17:1)	GP	PS	816.575	817.583	[M-H]-	54580	66926	86292	75940	92129	67462	78502	61670	75236	72653	61664	65440	68871	76592	19207	82508	47959	53868	62292	47432
LIPID-N-1275	PS(18:0_21:1)	GP	PS	830.591	831.599	[M-H]-	16236000	13840000	16050000	14332000	12354000	9121800	14938000	13907000	12889000	11898000	12733000	8441700	11460000	11536000	13029000	11244000	12185000	13399000	15110000	24088000
LIPID-N-1277	PS(21:0_18:1)	GP	PS	830.591	831.599	[M-H]-	3614200	5420600	5582900	4032100	4911600	5515700	4739200	4852400	4883600	5950400	5616100	6350600	6795200	7301200	7442900	6712600	4983200	6245500	4938100	5284100
LIPID-N-1278	PS(18:0_22:1)	GP	PS	844.607	829.583	[M-H]-	710440	657930	754310	577610	618390	488760	588830	681240	544800	627390	528390	441340	567150	487850	590360	513290	587820	560550	635700	1045200
LIPID-N-1279	PS(21:0_19:1)	GP	PS	844.607	829.583	[M-H]-	9	23231	27729	24397	12080	9	13810	13235	14246	19705	18430	21031	22177	21844	19869	18829	14507	13934	16748	9
LIPID-N-1280	PS(21:0_20:1)	GP	PS	858.622	859.63	[M-H]-	156920	177810	228260	132980	129070	153530	109020	173820	128060	192190	138380	162750	194810	153930	137660	182860	137000	142870	171860	119370
LIPID-N-1281	PS(23:0_18:1)	GP	PS	858.622	859.63	[M-H]-	237780	308530	384850	230420	190350	245080	174960	243260	204290	278500	249070	280360	333140	307770	252650	291660	192950	230500	225840	276640
LIPID-N-1282	PS(25:0_18:1)	GP	PS	886.654	889.677	[M-H]-	23606	9	35101	29038	9	30270	29016	9	9	9	31243	9	9	9	9	9	32282	15758	9	9
LIPID-N-1283	PS(21:0_24:1)	GP	PS	914.685	885.552	[M-H]-	3476.3	5401.3	7092.9	3903.3	3207.4	5244	3399.7	2329.4	1730.2	3721.5	3708.2	3213.9	3970.2	3114.4	4350.4	4371.5	5933.6	2367.1	4757.6	6767.3
LIPID-N-1284	PS(13:0_17:2)	GP	PS	702.435	703.442	[M-H]-	31093	27133	39709	31654	36831	27202	37540	29918	36414	35327	29959	23171	37522	33778	27537	27043	32940	32562	27607	31955
LIPID-N-1286	PS(15:0_18:2)	GP	PS	744.482	749.521	[M-H]-	1189300	672830	1028400	985460	720640	995340	1093500	698660	686180	864830	713400	563120	416450	577380	568970	438020	779800	845400	634740	850320
LIPID-N-1287	PS(16:0_17:2)	GP	PS	744.482	749.521	[M-H]-	385150	204020	496350	187110	265810	358940	526230	383360	312170	341540	239260	311840	174750	237220	308120	168360	339760	379980	239130	484000
LIPID-N-1291	PS(17:1_18:1)	GP	PS	772.513	777.552	[M-H]-	1891700	2122300	1833800	2078700	2736500	3171700	4373500	2832400	3690000	3889800	3269400	2967600	2277000	2930300	2917900	2361100	3070800	3528900	3194500	2855000
LIPID-N-1295	PS(18:0_19:2)	GP	PS	800.544	801.552	[M-H]-	121970	129720	111680	132030	95804	101220	110640	96935	102440	96406	104080	98240	85193	92742	110370	83851	95842	109640	80270	123410
LIPID-N-1298	PS(20:0_18:2)	GP	PS	814.56	817.583	[M-H]-	78168	73638	71708	63872	44578	79460	65283	46000	41567	58061	44000	69818	74367	42145	65028	39256	63991	43340	77394	167200
LIPID-N-1301	PS(21:0_18:2)	GP	PS	828.575	829.583	[M-H]-	333340	406640	391720	467290	300100	295740	317500	294870	255230	317810	138630	271760	270770	139660	304970	231140	297460	334590	253440	9
LIPID-N-1302	PS(21:0_20:2)	GP	PS	856.607	857.615	[M-H]-	144930	214100	222320	126270	121770	181650	131330	173610	165660	210660	162120	214260	180410	190790	176470	174450	143950	156570	158410	164250
LIPID-N-1303	PS(23:0_18:2)	GP	PS	856.607	857.615	[M-H]-	860560	1009900	1162100	836960	299490	446110	397480	444400	388070	549800	438700	459950	559310	443600	380360	454070	286970	336490	344540	549990
LIPID-N-1305	PS(15:0_20:3)	GP	PS	770.497	777.552	[M-H]-	125960	121440	236500	134050	312970	286790	263600	417710	228120	321870	212250	436350	260730	389210	288980	288640	267340	264290	385430	180500
LIPID-N-1309	PS(18:1_19:2)	GP	PS	798.529	799.536	[M-H]-	56595	99719	77590	63810	69293	63165	56018	53618	92785	67496	48668	75379	59306	67115	61694	50872	52611	48055	54643	9
LIPID-N-1310	PS(19:0_18:3)	GP	PS	798.529	799.536	[M-H]-	132990	178660	222670	156030	111310	115510	111230	118740	125090	185420	99966	78459	137900	65075	53673	85048	26712	51403	115600	118700
LIPID-N-1311	PS(19:1_18:2)	GP	PS	798.529	799.536	[M-H]-	9	43034	61372	74724	63125	37023	44782	33769	38792	27536	51945	31867	42418	21644	41519	27705	35374	13089	9	27453
LIPID-N-1312	PS(18:1_20:2)	GP	PS	812.544	817.583	[M-H]-	101340	104210	136730	105590	134780	111030	166990	140130	128620	109380	114300	105380	139250	109980	123230	88443	141610	121320	132490	101240
LIPID-N-1315	PS(21:0_18:3)	GP	PS	826.56	827.568	[M-H]-	84191	90787	159910	131320	55689	57968	85916	68348	90432	83325	78560	68339	73638	67343	101240	52742	76904	63050	83792	94265
LIPID-N-1316	PS(18:1_22:2)	GP	PS	840.575	841.583	[M-H]-	69103	87216	91102	75018	95504	87414	110630	123920	100560	96818	91788	81685	98292	108440	109930	103230	93272	100620	107420	147860
LIPID-N-1319	PS(15:0_20:4)	GP	PS	768.482	777.552	[M-H]-	131950	152080	117000	187220	316770	276900	233190	287620	183230	317380	272510	222460	280380	282670	223390	264480	180020	221010	258580	178690
LIPID-N-1321	PS(18:2_18:2)	GP	PS	782.497	785.521	[M-H]-	353680	784670	674110	377870	422520	403750	546930	434930	547760	435010	407250	374390	437360	305470	370860	311140	515540	537570	386780	447560
LIPID-N-1322	PS(18:1_20:3)	GP	PS	810.529	817.583	[M-H]-	361540	376640	387620	361320	157180	163500	160040	127200	161250	159180	133520	173620	139500	172740	146860	135120	104200	116680	93050	96309
LIPID-N-1324	PS(20:0_20:4)	GP	PS	838.56	839.568	[M-H]-	184060	199970	223890	382560	252050	338140	206430	297630	184920	324090	190450	266090	313420	156680	312540	172370	254720	220710	227170	112340
LIPID-N-1326	PS(20:0_22:4)	GP	PS	866.591	867.599	[M-H]-	35332	17744	29738	32597	44128	59758	58655	40091	39020	59479	53095	46605	38133	62284	41628	64804	61209	50724	77108	86878
LIPID-N-1327	PS(23:0_20:4)	GP	PS	880.607	889.677	[M-H]-	267050	266080	421300	249410	236690	325390	202680	293540	223400	261850	261890	413630	395640	408060	307800	447360	234930	251720	229330	244920
LIPID-N-1330	PS(17:1_20:4)	GP	PS	794.497	795.505	[M-H]-	50186	20513	45255	44960	51235	44157	24461	43066	44682	35927	97415	64622	74230	88035	32188	35009	31200	47121	26187	39983
LIPID-N-1331	PS(18:1_20:4)	GP	PS	808.513	817.583	[M-H]-	190180	167770	156240	119920	134870	81478	129550	133990	130910	139210	122750	137010	125560	105860	122740	108680	119350	134780	98344	93215
LIPID-N-1332	PS(18:2_20:3)	GP	PS	808.513	817.583	[M-H]-	478810	446800	456140	435540	362230	304660	360840	329250	470390	339310	336490	383950	276720	406620	416130	301390	312230	260410	300160	352700
LIPID-N-1333	PS(19:0_20:5)	GP	PS	822.529	823.536	[M-H]-	81029	87486	78284	62019	12635	8868.6	12587	11170	15595	10027	14636	7964.6	7680.6	10278	20043	12887	9	7126.5	8549.5	12487
LIPID-N-1335	PS(18:1_22:4)	GP	PS	836.544	825.458	[M-H]-	41999	34968	9	23752	24878	9	23902	26827	34664	18820	39847	9	44625	10107	9	38769	32759	40766	41839	38757
LIPID-N-1337	PS(21:0_20:5)	GP	PS	850.56	851.568	[M-H]-	92116	80352	112590	101890	12153	17081	18901	6454.1	30484	9	27061	27406	24717	39308	45384	15189	25611	8512.7	20772	58629
LIPID-N-1339	PS(20:0_22:5)	GP	PS	864.575	865.583	[M-H]-	35437	41908	36337	35914	17205	24046	31519	17703	9255.4	26345	18151	18460	16066	32742	22600	22938	24154	25693	28476	43792
LIPID-N-1340	PS(15:0_22:6)	GP	PS	792.482	793.489	[M-H]-	77444	46854	50387	64049	73273	86838	67027	79957	77144	67718	63910	54306	72254	59109	45027	54913	84343	69150	67050	85887
LIPID-N-1341	PS(15:1_22:5)	GP	PS	792.482	793.489	[M-H]-	44896	12704	41787	33282	40739	42791	34306	40718	40936	43886	27438	22905	45956	9	18731	9	31586	9	17608	41762
LIPID-N-1342	PS(18:2_20:4)	GP	PS	806.497	817.583	[M-H]-	155390	191490	126500	191620	62778	45896	72557	73379	58672	60810	98861	55858	56463	22976	74270	36721	83414	61824	78912	30883
LIPID-N-1344	PS(17:2_22:4)	GP	PS	820.513	829.583	[M-H]-	57013	58915	70538	50973	82578	143160	83167	134920	100850	84975	55884	98142	137840	115910	112780	124750	108470	88395	103370	77052
LIPID-N-1346	PS(18:1_22:5)	GP	PS	834.529	825.458	[M-H]-	79433	88820	99496	62651	86274	85815	66503	95768	105140	91238	90164	99940	84268	87075	86582	76537	49785	67825	86889	9
LIPID-N-1347	PS(20:3_20:3)	GP	PS	834.529	825.458	[M-H]-	142600	142590	155400	120120	132780	140740	130390	162230	147600	137090	152770	183850	168350	99207	107440	130080	112010	143500	96776	57444
LIPID-N-1351	PS(20:1_22:5)	GP	PS	862.56	863.568	[M-H]-	11854	9678.2	7234.9	10060	21003	22142	15286	28084	27167	29517	27832	24801	25885	22507	24201	19126	24032	26354	30161	19139
LIPID-N-1352	PS(20:2_22:4)	GP	PS	862.56	863.568	[M-H]-	652670	866730	726140	852530	1190800	1305100	1079400	1035900	1142900	1324800	1309400	1224200	1158800	9	1179300	1045400	1395000	1191400	1028200	843680
LIPID-N-1353	PS(22:2_20:4)	GP	PS	862.56	863.568	[M-H]-	25853	9	9	9	9	41867	56306	9	9	73231	53365	9	9	9	35188	82201	9	9	70173	62608
LIPID-N-1354	PS(21:0_22:6)	GP	PS	876.575	889.677	[M-H]-	396080	541040	537600	411020	433470	320620	376230	478750	366080	508540	502040	515770	415380	508060	457510	593720	392200	465170	337620	383900
LIPID-N-1355	PS(16:1_22:6)	GP	PS	804.482	817.583	[M-H]-	80710	46273	87515	74673	90709	84526	77310	78220	86924	86222	67515	82825	82870	88442	64067	83510	63596	73771	52136	38410
LIPID-N-1356	PS(18:2_20:5)	GP	PS	804.482	817.583	[M-H]-	65553	43106	62527	51845	26819	13965	9660.9	15736	16663	17254	27098	13915	6221.7	18015	19131	13955	13786	13327	12349	36921
LIPID-N-1357	PS(18:3_20:4)	GP	PS	804.482	817.583	[M-H]-	133420	111670	134160	104960	135450	147120	122640	99040	139600	174350	115240	120460	143920	124120	109110	150070	93111	104620	83041	95815
LIPID-N-1358	PS(17:1_22:6)	GP	PS	818.497	829.583	[M-H]-	360170	332010	325530	342570	143930	193160	191780	120300	130850	160670	231990	229740	191660	248950	192850	200620	165460	193060	147060	185330
LIPID-N-1361	PS(20:3_20:4)	GP	PS	832.513	825.458	[M-H]-	135520	159920	148030	136510	191070	175110	139920	195540	210100	189700	208890	202290	214890	200110	161430	225590	165370	176170	172270	171360
LIPID-N-1365	PS(18:2_22:6)	GP	PS	830.497	825.458	[M-H]-	88274	100720	68971	69920	64783	81301	101310	67555	64988	51212	76257	69354	64454	56879	56935	46874	73118	73900	75425	54256
LIPID-N-1367	PS(20:4_20:4)	GP	PS	830.497	825.458	[M-H]-	134300	154920	141120	190160	99750	95049	114370	95639	140720	122510	141790	128720	108320	132890	137300	138860	164350	140510	129610	101040
LIPID-N-1371	PI(10:0_12:0)	GP	PI	669.362	670.369	[M-H]-	24160	21565	22133	19640	19253	21644	19951	20709	17262	21413	18824	18571	17234	15435	22210	19892	18523	19320	22270	19686
LIPID-N-1372	PI(12:0_13:0)	GP	PI	711.408	712.416	[M-H]-	7658.7	5629.5	5517.8	3773	5009.8	4767.3	5287.2	4356.3	5130.2	4510	5847.5	4543	6035.3	4185	5392.4	4497.6	5473.2	4306.9	4110.1	5774.5
LIPID-N-1373	PI(10:0_16:0)	GP	PI	725.424	726.432	[M-H]-	1550.4	1646.5	1563.3	2225.4	1380.4	1298.8	1802	1296.3	1493.7	1265	1672.3	1161.3	1420.6	1439.9	1347.3	1515.2	1032.3	1065.6	1012.8	1182.1
LIPID-N-1374	PI(12:0_18:0)	GP	PI	781.487	782.495	[M-H]-	8765.8	7197.7	10654	11980	7182.3	6423.7	7019.4	11117	8797.2	8703.5	6738.3	6338.2	7149.1	6572.1	6628.3	9532.3	6034.8	10272	5513.2	5405.4
LIPID-N-1377	PI(14:0_19:0)	GP	PI	823.534	824.541	[M-H]-	32124	34353	29665	27242	19472	20318	15415	14332	16688	24499	18943	17557	20141	24876	42571	25958	26886	20653	23504	18681
LIPID-N-1380	PI(16:0_19:0)	GP	PI	851.565	852.573	[M-H]-	1375200	1481300	1122300	1224700	1289100	1538600	1249500	1575400	814240	1219500	1697500	1393600	1378100	1630800	1633000	596450	1427900	1625600	1641900	1460000
LIPID-N-1381	PI(17:0_18:0)	GP	PI	851.565	852.573	[M-H]-	212280	196320	193500	196430	149080	233070	183320	198410	237740	175220	92644	214560	175080	196720	293950	190090	223670	289940	229760	241690
LIPID-N-1383	PI(18:0_19:0)	GP	PI	879.596	880.604	[M-H]-	1540000	1693400	1748700	1706500	2090400	2190500	1958000	2588300	1610600	1680300	1865900	1568100	1764600	2166600	1939500	1065300	2356400	1414200	2219900	4100100
LIPID-N-1384	PI(18:0_20:0)	GP	PI	893.612	894.62	[M-H]-	76607	81560	72078	105850	64445	94709	104140	131040	69035	84435	95912	47882	44817	112740	113290	132890	96995	92307	135240	101900
LIPID-N-1385	PI(12:0_13:1)	GP	PI	709.393	710.401	[M-H]-	32737	23883	33554	39552	37043	43114	29238	35439	33801	33605	34382	34699	32548	29653	38825	36754	37637	32456	41000	32090
LIPID-N-1386	PI(12:0_18:1)	GP	PI	779.471	780.479	[M-H]-	92407	79552	110190	127330	66048	68563	109930	79544	105360	75296	76591	77528	49174	55970	78510	65406	50175	48425	54481	34313
LIPID-N-1387	PI(13:0_18:1)	GP	PI	793.487	794.495	[M-H]-	150760	130250	99046	107300	100400	122330	183990	148000	141860	96258	90223	172890	130180	263260	225370	150580	125030	56477	147880	118990
LIPID-N-1388	PI(18:0_13:1)	GP	PI	793.487	794.495	[M-H]-	1833.4	2861.8	2557.3	2631.1	2300.6	2249.7	3433.6	2557.7	2330.9	1784	1728.5	2547.1	1448	9	2021	3463.1	9	2008.9	2918	2909.8
LIPID-N-1389	PI(15:0_17:1)	GP	PI	807.502	808.51	[M-H]-	34878	43008	60146	28640	13373	11404	11406	23049	14487	10621	20263	22805	17552	9657.9	19121	24608	23513	12193	22412	10649
LIPID-N-1390	PI(18:0_14:1)	GP	PI	807.502	808.51	[M-H]-	6690.5	5413.6	8789.2	9307.3	6720.4	7587.6	7408.7	6611.4	5774.1	5904.6	8051	6767.5	5318.6	6537.1	4870.6	6522.9	6019	6533.1	4196.5	4555.4
LIPID-N-1392	PI(15:0_19:1)	GP	PI	835.534	836.541	[M-H]-	63631	74748	47012	50637	35237	9	28132	47550	32954	64972	60169	43798	50453	44361	41802	58119	59264	42800	32103	27172
LIPID-N-1396	PI(19:0_16:1)	GP	PI	849.549	850.557	[M-H]-	258120	346840	290420	246870	210700	172860	168160	211060	176800	198860	151300	156280	153800	268510	202050	237170	139170	163620	202090	141800
LIPID-N-1399	PI(19:0_18:1)	GP	PI	877.581	878.588	[M-H]-	210980	214510	164270	175420	201490	182940	211840	182620	173950	147190	203990	222330	177360	222040	210120	271920	199890	159700	127310	127290
LIPID-N-1401	PI(13:0_18:2)	GP	PI	791.471	792.479	[M-H]-	251190	461130	150680	389930	159860	173620	226890	225280	384380	269470	212450	366190	262240	223290	180900	336230	238250	217380	276210	155520
LIPID-N-1403	PI(15:1_16:1)	GP	PI	791.471	792.479	[M-H]-	1096400	1137500	1193900	1007100	563170	614100	619110	402680	500070	714380	851540	904050	682130	973100	675770	732780	441280	637380	394540	353340
LIPID-N-1404	PI(14:1_18:1)	GP	PI	805.487	806.495	[M-H]-	65807	85753	85059	62575	65989	83531	91684	74568	88195	88269	69531	69510	59296	46652	54230	54415	58136	53407	87725	87660
LIPID-N-1407	PI(15:0_19:2)	GP	PI	833.518	834.526	[M-H]-	1859900	2156700	1537800	1952400	718840	973110	691940	941710	1009600	800270	848510	904430	1076300	811160	982320	751210	1450900	1219000	848770	861270
LIPID-N-1413	PI(19:0_19:2)	GP	PI	889.581	890.588	[M-H]-	9	23169	9	9	11097	18679	7714.5	9	18172	15781	12760	20480	23883	23559	21145	9	9	22029	10066	9
LIPID-N-1422	PI(14:1_24:2)	GP	PI	887.565	888.573	[M-H]-	31419	42592	16194	28322	32420	35333	24232	17161	33314	32312	19184	45444	42305	37555	38293	40403	34323	15203	29273	25236
LIPID-N-1423	PI(18:0_20:3)	GP	PI	887.565	888.573	[M-H]-	1261200	1472800	1218800	1170200	1267100	1243200	1269700	1453300	1232700	1350000	1459900	830440	1561000	1306300	876260	1351700	1460900	1659000	1213100	1434500
LIPID-N-1426	PI(13:0_20:4)	GP	PI	815.471	816.479	[M-H]-	53519	81064	62214	80566	94718	68560	58110	72900	106450	86386	132280	150240	92019	163200	114160	143650	100310	110500	87907	41467
LIPID-N-1427	PI(15:1_18:3)	GP	PI	815.471	816.479	[M-H]-	105170	86434	158320	120250	59721	78367	102730	45746	72590	101130	156720	67936	111260	128020	101430	78518	61845	81338	58885	84541
LIPID-N-1428	PI(12:0_22:4)	GP	PI	829.487	830.495	[M-H]-	122900	105610	114590	118210	112050	111330	107920	108780	106440	108250	99142	104690	116520	94464	106030	105640	106220	111960	115710	103410
LIPID-N-1430	PI(18:1_18:3)	GP	PI	857.518	858.526	[M-H]-	79187	103150	81783	115020	40421	42427	62944	61441	59165	75713	71234	67558	60292	46551	58064	33861	55427	59255	42957	70198
LIPID-N-1432	PI(15:0_22:4)	GP	PI	871.534	872.541	[M-H]-	130180	157550	196470	222110	126990	170200	113510	104870	134390	147590	153800	176130	149060	121320	169450	137570	179680	171950	121430	142200
LIPID-N-1433	PI(16:0_22:4)	GP	PI	885.549	886.557	[M-H]-	47235	66338	44553	64751	17542	58209	35639	19010	44444	63951	48459	36778	48113	48186	55962	35483	48662	50106	43267	20270
LIPID-N-1436	PI(18:1_20:3)	GP	PI	885.549	886.557	[M-H]-	112730	249750	162260	126900	63832	97485	40799	105670	133040	75751	81800	167860	98596	143770	145570	55331	71582	96502	60337	18901
LIPID-N-1439	PI(15:1_20:4)	GP	PI	841.487	842.495	[M-H]-	523970	477200	522030	491360	455130	641590	458820	360000	379960	511490	772200	737660	725840	797120	696870	886630	640890	682160	605430	513030
LIPID-N-1440	PI(15:1_22:4)	GP	PI	869.518	870.526	[M-H]-	78542	93866	81056	101250	60053	103060	60829	48244	48388	70577	101150	84303	113580	121660	113640	114990	77494	82189	64896	73455
LIPID-N-1441	PI(18:1_20:4)	GP	PI	883.534	884.541	[M-H]-	4926200	7609500	4705500	5410700	4640500	3952800	3929500	4512600	5448600	5374300	6105600	8536600	6168900	7529700	7174400	5423500	4664300	5856500	3805300	4602600
LIPID-N-1443	PI(21:1_20:4)	GP	PI	925.581	926.588	[M-H]-	33408	38058	37560	67001	27418	29830	22312	24220	26808	38888	28894	25829	45391	23867	42655	29878	44883	29905	40013	22922
LIPID-N-1444	PA(12:0_12:0)	GP	PA	535.34	536.348	[M-H]-	16818	13355	13213	15871	10118	11571	10774	9806.9	13670	14814	18209	13158	15294	16528	14039	12077	14439	17386	12205	10154
LIPID-N-1446	PA(16:0_20:0)	GP	PA	703.528	704.536	[M-H]-	9	84246	81376	9	31632	62772	9	9	44168	89178	70625	89786	72006	62215	82991	19917	9	9	80315	100370
LIPID-N-1447	PA(16:0_22:0)	GP	PA	731.559	732.567	[M-H]-	338330	438980	318620	325410	314620	396460	365590	273940	223890	337170	399390	444290	483090	468540	424520	299750	406610	262950	452720	825880
LIPID-N-1448	PA(16:0_23:0)	GP	PA	745.575	746.583	[M-H]-	99860	116810	104760	128190	69706	96007	96416	94060	95159	97940	85905	115360	129170	94641	122390	97560	118150	121820	90793	67115
LIPID-N-1449	PA(18:0_21:0)	GP	PA	745.575	746.583	[M-H]-	697040	885670	669340	863670	707110	795970	633590	592290	701110	874520	753640	912290	775890	795390	789530	721250	885310	945990	608370	669610
LIPID-N-1450	PA(18:0_23:0)	GP	PA	773.606	774.614	[M-H]-	162560	169270	137780	190510	128090	167750	113320	163940	152160	168810	102740	147770	181050	125560	130520	108550	156400	193300	110330	121650
LIPID-N-1451	PA(20:0_21:0)	GP	PA	773.606	774.614	[M-H]-	19277	20919	17312	22185	18002	17933	13696	20425	17077	18794	16280	29562	22637	18215	21816	20751	26854	25552	15669	7896.9
LIPID-N-1452	PA(18:0_25:0)	GP	PA	801.637	802.645	[M-H]-	25238	9	28134	11640	10887	29581	22720	36044	29779	9	24376	9	9	24970	9	31617	9	25580	9	34591
LIPID-N-1453	PA(21:0_22:0)	GP	PA	801.637	802.645	[M-H]-	10513	10204	7263.9	13230	6148.2	7309.2	4553.4	6565.5	6579.7	9282.5	7483.5	10295	7789.9	8792.9	7644.4	9316.4	8106.3	11826	6685.6	4381.6
LIPID-N-1455	PA(16:0_20:1)	GP	PA	701.512	702.52	[M-H]-	70213	117640	95259	116880	65387	172270	70226	59833	55641	95313	72823	98963	108470	71786	107100	64573	87634	59155	76504	167570
LIPID-N-1458	PA(25:0_20:1)	GP	PA	827.653	828.661	[M-H]-	6602.4	6877.7	4725.6	6792.3	4748.7	6286.9	11100	7641	22499	22102	3935.1	4987.8	4263.4	4504.9	2887.2	4402.5	13429	12019	9253.4	45088
LIPID-N-1459	PA(21:0_24:1)	GP	PA	827.653	828.661	[M-H]-	6131.7	10147	5966.4	7156.2	2777.5	3846.4	2288	3079.5	3053.3	4043.4	3384.1	7227.6	7100.2	5571.3	3940	4577	4643.4	5503.1	3120.8	2374.5
LIPID-N-1462	PA(16:0_20:2)	GP	PA	699.496	700.504	[M-H]-	112820	72977	127850	64484	123680	83529	112020	115860	62226	52401	75874	79981	108360	86757	65129	54924	70154	76413	101810	94150
LIPID-N-1463	PA(17:1_21:1)	GP	PA	727.528	728.536	[M-H]-	12360	11994	10651	14875	5276.6	9451.1	8462.8	8164.6	7694.5	13146	8412.6	7701.7	5335.8	7656.7	6537.2	5677.7	10521	8953	6340.8	6840.1
LIPID-N-1464	PA(18:1_20:1)	GP	PA	727.528	728.536	[M-H]-	104380	151970	123520	139630	76025	80282	86238	69266	85516	107790	111140	148950	76216	103200	86788	87559	91475	9	70647	70097
LIPID-N-1465	PA(20:0_18:2)	GP	PA	727.528	728.536	[M-H]-	808650	1032900	928920	1403200	490270	616820	761010	658550	730450	928920	616720	535790	549050	481700	519430	465750	872850	697040	592340	608570
LIPID-N-1466	PA(19:1_24:1)	GP	PA	797.606	798.614	[M-H]-	22656	28176	25812	28105	18961	18727	14982	19600	17971	21800	18499	22208	19588	21313	23905	22563	20737	19555	19534	23962
LIPID-N-1467	PA(18:1_26:1)	GP	PA	811.622	812.63	[M-H]-	35568	52621	48417	47450	29050	57031	29891	36630	19078	37714	28655	30951	39770	33481	56309	29071	35121	42355	28190	39159
LIPID-N-1468	PA(24:0_20:2)	GP	PA	811.622	812.63	[M-H]-	29046	33109	35963	32543	21510	55680	27574	22124	18338	33243	25952	27359	25842	29298	46851	27815	25289	33302	27356	25759
LIPID-N-1470	PA(18:0_20:3)	GP	PA	725.512	726.52	[M-H]-	182680	196510	102020	235590	85441	100400	115320	124480	77264	114370	107600	116200	101960	77312	97871	79622	95308	78885	75866	91719
LIPID-N-1471	PA(18:1_20:2)	GP	PA	725.512	726.52	[M-H]-	15433	32162	9	24145	15433	17429	9912.2	8966.8	18341	27811	16235	9	9	21981	12053	9	19729	14711	8586.1	9
LIPID-N-1472	PA(20:1_18:2)	GP	PA	725.512	726.52	[M-H]-	72073	93845	50208	59364	9	32085	45727	9	41271	35339	35354	9	48702	32898	9	17287	9	9	22253	45549
LIPID-N-1474	PA(22:1_18:2)	GP	PA	753.543	754.551	[M-H]-	36959	21122	36356	46573	20585	16785	9253.4	18437	19941	21698	18179	16380	7619.4	9277.8	15136	12783	24635	18079	12366	15659
LIPID-N-1475	PA(20:0_20:3)	GP	PA	753.543	754.551	[M-H]-	23235	9	26426	39333	63023	60903	46745	51264	62279	80488	66760	56254	71645	68727	77815	66008	68352	68905	55941	64050
LIPID-N-1477	PA(10:0_20:4)	GP	PA	611.371	612.379	[M-H]-	99622	99692	93429	112920	90145	84224	87460	92536	92424	97287	104340	109300	84475	96837	89550	102510	109150	108590	100910	57346
LIPID-N-1478	PA(12:0_18:4)	GP	PA	611.371	612.379	[M-H]-	5331000	5079100	4977800	6077800	4905300	4438200	4513600	4762000	4808600	5158000	5171700	5151600	4079100	5111200	4402700	5480000	5303900	5646700	4956700	3366400
LIPID-N-1479	PA(12:0_22:4)	GP	PA	667.434	668.442	[M-H]-	93689	78900	97554	95403	82856	94452	95710	96545	85575	78050	74169	72530	97638	82383	98430	84882	77041	94183	90271	116280
LIPID-N-1480	PA(18:1_16:3)	GP	PA	667.434	668.442	[M-H]-	5817.6	6493.5	5059.4	5186.8	6305.6	7931.8	8332	7246.7	8078.1	11608	6782.2	8762.9	6443.9	8731.8	7519.2	10496	6123.3	7707.4	7566	7001.8
LIPID-N-1484	PA(18:0_22:4)	GP	PA	751.528	752.536	[M-H]-	632600	679140	618660	708000	770240	1127000	749670	797860	792940	993290	986250	1195700	1130000	1073100	1102800	984330	1179500	1028100	974410	1240400
LIPID-N-1486	PA(20:0_20:4)	GP	PA	751.528	752.536	[M-H]-	1098000	1208500	1080700	1487000	2085000	2258900	1895700	1997300	2331700	3034100	2537700	2623300	2597900	2720200	2818600	2445400	2984900	2861700	2348300	2664300
LIPID-N-1487	PA(20:1_20:3)	GP	PA	751.528	752.536	[M-H]-	31409	44401	42435	32100	9	23356	14394	15700	9	22276	26591	9	9	18070	9	9	21743	22681	19584	28904
LIPID-N-1489	PA(20:0_22:4)	GP	PA	779.559	780.567	[M-H]-	205510	249060	221010	245660	412860	528630	439530	455170	564920	573920	711930	384910	313850	652820	663600	538870	815930	768330	570030	272050
LIPID-N-1490	PA(12:0_20:5)	GP	PA	637.387	638.395	[M-H]-	11731	13292	9804	10664	11250	13354	8573.2	8574.1	11978	9107.3	9917.3	10703	8254.7	10283	10237	9274.1	10059	12989	8099	10479
LIPID-N-1492	PA(16:0_22:5)	GP	PA	721.481	722.489	[M-H]-	107670	82101	109250	125420	48713	99858	9	45378	42222	86823	63637	102990	84563	81145	79631	107050	9	57564	106060	71620
LIPID-N-1493	PA(18:0_22:5)	GP	PA	749.512	750.52	[M-H]-	304020	299360	312050	303860	212600	231350	224750	198880	184780	216640	283860	246850	198470	215660	219920	182630	213630	241820	258630	213410
LIPID-N-1494	PA(20:1_20:4)	GP	PA	749.512	750.52	[M-H]-	447510	513660	493550	517210	499350	581910	497850	466360	430720	518160	494360	547190	613820	584060	705970	458930	654670	510160	507920	700330
LIPID-N-1496	PA(20:1_22:4)	GP	PA	777.543	778.551	[M-H]-	167990	209950	199770	208390	236980	297430	210630	246030	239540	302020	324090	304530	287030	371240	281440	314740	347780	281240	263590	366340
LIPID-N-1497	PA(22:1_20:4)	GP	PA	777.543	778.551	[M-H]-	35282	33742	33118	36506	49105	40719	35018	38174	43754	45961	45801	54588	44884	50581	47495	51045	52299	57616	36550	55736
LIPID-N-1498	PA(24:1_20:4)	GP	PA	805.575	806.583	[M-H]-	25179	13759	27081	36592	33877	50429	34153	39641	46662	51673	54584	68305	35555	55533	9	48165	59397	9	9	9
LIPID-N-1499	PA(12:0_22:6)	GP	PA	663.403	664.41	[M-H]-	153240	129270	95994	144340	107180	95094	80191	72907	124380	96038	123580	113460	101550	99843	98299	109850	110670	142790	93437	108080
LIPID-N-1500	PA(16:1_22:5)	GP	PA	719.465	720.473	[M-H]-	421660	431630	500520	568000	189340	199850	136240	169640	172150	211280	226240	248760	263520	259290	268560	273720	144050	190820	198700	111520
LIPID-N-1501	PA(18:1_20:5)	GP	PA	719.465	720.473	[M-H]-	10448	7827.7	8916.9	11980	8198.7	10351	11423	12407	9051.1	14791	12167	7697.3	10738	8358.3	7877.6	8955.5	7317.3	8392.5	10375	9127.8
LIPID-N-1506	PA(20:0_22:6)	GP	PA	775.528	776.536	[M-H]-	176090	177660	131110	178230	131680	160930	144920	168140	190020	182700	169960	190360	171310	167030	180960	152650	249750	204190	177310	288440
LIPID-N-1507	PA(20:1_22:5)	GP	PA	775.528	776.536	[M-H]-	368840	384980	288900	396410	282900	576500	404530	421370	394520	405220	421760	448220	415220	328190	425790	297130	498520	560240	458920	277030
LIPID-N-1511	PA(20:2_22:5)	GP	PA	773.512	774.52	[M-H]-	2637100	2534400	1679900	2233400	1538900	2106400	2127700	2050300	2254900	2085200	2018100	1472900	1916900	1301800	1974900	1430200	2573800	2494800	1879100	2039900
LIPID-N-1512	PA(20:3_22:5)	GP	PA	771.496	772.504	[M-H]-	119490	128260	162980	135670	137990	133890	168770	171750	128980	137220	170910	128960	151760	180900	140310	118570	176710	164750	149870	114990
LIPID-N-1513	PA(20:4_22:5)	GP	PA	769.481	770.489	[M-H]-	450950	541760	358110	565240	651010	677880	574020	551140	549830	727420	902460	781600	720570	775850	708730	688810	697230	593740	597040	523450
LIPID-P-0001	DL-Carnitine	FA	CAR	162.113	161.105	[M+H]+	3159300	1223000	2365000	1818700	2738600	3002500	2246900	3480700	2431400	2800300	2090300	2719600	2277100	2317400	1509900	2657000	1734700	2733800	3295300	2575000
LIPID-P-0002	Carnitine C2:0	FA	CAR	204.124	203.116	[M+H]+	151660	86669	165320	109280	346000	490210	404000	299320	201170	295580	369970	261470	591200	265030	203110	274170	253340	566600	469310	1094400
LIPID-P-0003	Carnitine C3:0	FA	CAR	218.14	217.131	[M+H]+	172720	77964	113100	93250	334760	318260	347170	249670	319670	419330	415760	453520	383810	337280	181960	606520	283210	844500	875740	417820
LIPID-P-0004	Carnitine C4:0	FA	CAR	232.155	231.147	[M+H]+	121470	90801	97702	104040	124150	126360	127680	109400	82962	132140	111190	153580	138030	112270	131790	141680	84810	167850	111480	111540
LIPID-P-0005	Carnitine C5:0	FA	CAR	246.171	245.163	[M+H]+	455060	407550	409620	437240	370390	381680	461700	398140	434480	408440	447680	382920	445220	406220	385760	448130	56126	516810	434930	467450
LIPID-P-0006	Carnitine C4-OH	FA	CAR	248.15	247.142	[M+H]+	335310	55309	206430	117600	112840	126100	159450	133730	103400	298230	152680	219390	127640	190790	60041	196490	113540	246320	1049900	392030
LIPID-P-0007	Carnitine C6:0	FA	CAR	260.187	259.178	[M+H]+	57125	27223	23078	26738	24373	37328	27955	33147	20351	29021	31397	37005	40151	25459	13223	35550	18669	50137	29420	28117
LIPID-P-0008	Carnitine C5-OH	FA	CAR	262.166	261.158	[M+H]+	193050	97401	172210	183740	146010	165800	140270	183350	291980	211490	112660	191910	157060	130720	86376	141410	84001	147660	167390	97802
LIPID-P-0009	Carnitine C6-OH	FA	CAR	276.182	275.173	[M+H]+	221280	108870	175020	226700	129220	125600	66948	117370	85244	110390	50795	138190	95654	97450	65254	124010	59641	93383	77838	39687
LIPID-P-0011	Carnitine C6-2OH	FA	CAR	290.161	289.153	[M+H]+	105460	102350	90016	111530	92847	92017	111430	97091	98163	90070	104050	87790	93425	102680	100470	114730	26014	120330	95326	115570
LIPID-P-0012	Carnitine C9:0	FA	CAR	302.233	301.225	[M+H]+	14952	11018	9	9	20105	39420	15289	42917	23283	16770	18369	14300	45350	21967	9	20835	22147	36942	29425	65351
LIPID-P-0014	Carnitine C12:0	FA	CAR	344.281	343.272	[M+H]+	9	18058	9	9	9	9	13672	9	9111.7	10224	19181	7051	11837	6842.3	9219.4	7128.8	15028	17498	17883	9661.9
LIPID-P-0016	Carnitine C12-OH	FA	CAR	360.276	359.267	[M+H]+	344070	78039	841530	169180	827610	282060	46108	2039200	557160	210790	10776	40088	70257	48618	64936	63134	11175	17694	170460	9941.7
LIPID-P-0017	Carnitine C14:0	FA	CAR	372.313	371.304	[M+H]+	71453	132750	27970	35649	24896	47821	67128	29919	82705	154720	267680	75415	99570	63061	88950	76037	122820	130620	122710	58405
LIPID-P-0018	Carnitine C15:0	FA	CAR	386.325	385.319	[M+H]+	6880	9898.9	9	9	6097.1	9970.7	9	9	10177	16412	23393	10329	11661	5094.4	7656.7	7883.2	15292	13613	13420	9
LIPID-P-0019	Carnitine C12:1-2OH	FA	CAR	374.255	373.246	[M+H]+	83145	68693	60823	78164	73808	75132	86580	72098	65794	79844	74783	61674	79373	85463	83020	67084	15422	76968	79954	98298
LIPID-P-0020	Carnitine C14-OH	FA	CAR	388.307	387.298	[M+H]+	9	7535.7	9	4658.2	9	9	10423	4764.2	9320.5	22105	38737	8736.6	12707	6104.3	18022	6323.5	16653	10185	14520	8657
LIPID-P-0021	Carnitine C16:0	FA	CAR	400.344	399.335	[M+H]+	1128200	1034900	397000	407010	609800	1034400	1105800	731050	1472300	2800500	3164200	1574400	1431800	1207200	1162700	1277700	1734500	2176000	1483600	1247500
LIPID-P-0022	Carnitine C16-OH	FA	CAR	416.339	415.33	[M+H]+	49567	32693	19528	22877	19864	40623	52917	40723	57089	118170	140490	61410	60119	40927	71659	42741	71654	75751	68246	116930
LIPID-P-0023	Carnitine C18:0	FA	CAR	428.375	427.366	[M+H]+	612470	635520	400250	495360	483400	630110	564880	511300	561730	838070	987480	645950	738720	551160	811280	588780	1143500	1097300	994890	1582700
LIPID-P-0024	Carnitine C20:0	FA	CAR	456.404	455.397	[M+H]+	125410	121540	108960	94255	144840	194130	130800	129340	102910	225080	179400	243730	196340	229100	194600	231780	276620	386730	414020	251750
LIPID-P-0025	Carnitine C18-OH	FA	CAR	444.37	443.361	[M+H]+	27696	12978	14928	15720	9	22016	17547	17797	14673	32704	30671	16288	26627	21394	28947	18530	32631	34707	42668	97297
LIPID-P-0026	Carnitine C3:1-2OH	FA	CAR	248.113	247.106	[M+H]+	317980	52606	198580	104830	103940	113830	140690	130340	104810	284340	130630	197030	124140	165890	57707	183710	113920	216100	948800	337080
LIPID-P-0027	Carnitine C4:1-2OH	FA	CAR	262.129	261.121	[M+H]+	198210	95411	178720	178340	151370	171920	126080	202840	330140	205370	101140	169990	175850	131870	93665	170710	79828	151760	162680	83136
LIPID-P-0028	Carnitine C5:1	FA	CAR	244.155	243.147	[M+H]+	39426	41599	42829	33894	39724	51787	32756	34751	39435	45117	50291	56825	56209	29448	54484	58563	38385	53672	46346	37813
LIPID-P-0029	Carnitine C6:1	FA	CAR	258.171	257.163	[M+H]+	16308	23187	19486	16915	18473	15537	21521	19190	20284	33201	21799	32661	17167	19088	13096	31499	12825	18747	31761	8212.8
LIPID-P-0030	Carnitine C5:1-2OH	FA	CAR	274.13	273.121	[M+H]+	4127400	3921000	3771100	4069600	4165400	4131400	4308100	4096400	3602100	3754500	3911600	3614500	3891400	4058500	3689400	4277200	2775400	4528900	3721500	3935400
LIPID-P-0031	Carnitine C8:1	FA	CAR	286.203	285.194	[M+H]+	13512	22411	15418	9	9	12547	14035	13560	9259.2	17895	11880	20463	9	11854	14283	16260	11895	15287	19951	9
LIPID-P-0032	Carnitine C8:1-OH	FA	CAR	302.197	301.189	[M+H]+	16079	9	9	9	20256	29100	13629	33231	18009	19922	17376	17888	26935	20367	9	15977	21149	29529	20735	59796
LIPID-P-0033	Carnitine C10:1	FA	CAR	314.234	313.225	[M+H]+	34425	14742	32721	33371	24469	23151	25111	26682	16968	31757	40366	19410	30910	17049	26351	31009	13108	21123	32810	19524
LIPID-P-0035	Carnitine C12:1	FA	CAR	342.265	341.257	[M+H]+	26332	29630	30451	29915	24648	30666	29102	28940	23208	29215	26730	27075	32389	27863	26972	27348	26385	19399	29695	25207
LIPID-P-0038	Carnitine C14:1-OH	FA	CAR	386.292	385.283	[M+H]+	8910.1	10901	4658.4	9	9	9	8481	9	9	11084	16554	9	7574.7	4917.7	7821.6	5975.3	8866.4	8795.1	7083.3	6098.7
LIPID-P-0039	Carnitine C16:1	FA	CAR	398.328	397.319	[M+H]+	403500	678320	202720	179780	213710	522770	354220	194460	543340	1357200	1508500	627590	620230	520450	303270	495850	410180	671270	391770	197150
LIPID-P-0040	Carnitine C16:1-OH	FA	CAR	414.322	413.314	[M+H]+	48777	75877	9	57422	9	59820	56706	22582	67403	188210	182940	96227	69330	79914	55261	72136	68878	71643	31551	65988
LIPID-P-0042	Carnitine C18:1	FA	CAR	426.36	425.351	[M+H]+	1579900	2992000	711320	802490	1344300	2438200	2569100	1282600	3643000	8741100	12138000	5892400	4158300	3890200	2629300	4620100	5603800	6605400	3585600	1791200
LIPID-P-0044	Carnitine C22:1	FA	CAR	482.419	481.413	[M+H]+	1907600	3017100	1639200	2796500	1592200	1268400	1165200	1414700	1281700	1402200	1561300	2470200	1257500	1435500	975670	1725700	2100100	1916500	1046400	605810
LIPID-P-0045	Carnitine C18:1-OH	FA	CAR	442.355	441.345	[M+H]+	25591	32775	15305	16634	28309	82207	123680	65452	106740	317110	373480	211270	166520	97805	168290	108750	246760	160300	142800	109640
LIPID-P-0046	Carnitine C10:2	FA	CAR	312.218	311.21	[M+H]+	76250	50889	85259	69062	63177	36202	39657	55471	37822	43225	29052	43129	45012	42170	28852	51973	23643	40120	41124	17005
LIPID-P-0048	Carnitine C16:2	FA	CAR	396.313	395.304	[M+H]+	20173	38371	9	12035	9147.6	15262	9	9	21007	68667	85895	35602	15607	25585	14919	22588	23816	15584	15425	5815
LIPID-P-0049	Carnitine C18:2	FA	CAR	424.344	423.335	[M+H]+	1071700	1344500	531770	584490	465210	605690	757860	483720	701300	1117200	1787700	657430	688960	596650	689780	667760	1111600	1332200	1038600	983340
LIPID-P-0051	Carnitine C18:2-OH	FA	CAR	440.339	439.33	[M+H]+	22614	27109	18900	12906	16814	27889	46968	40523	35119	83009	88082	37593	52064	32324	55062	36163	64496	60724	65011	68414
LIPID-P-0052	Cholesterol	ST	Cho	369.4	386.355	[M-H2O+H]+	4383400	4502800	4384700	4160200	4476700	3993500	4577500	4030300	3901000	3803600	4313300	3602000	3726200	3953900	4056500	4297400	4094500	4012800	4041500	4935900
LIPID-P-0056	CE(16:0)	ST	CE	642.628	624.585	[M+NH4]+	1011800	888720	873470	943220	931300	979030	1047900	809040	972440	1083800	1040700	770310	775440	723550	767990	691400	915750	829430	959500	641670
LIPID-P-0057	CE(18:0)	ST	CE	670.66	652.616	[M+NH4]+	501500	391230	493410	406640	1016000	981660	1587500	876120	1079900	1104200	1109500	184830	758170	963020	953360	750900	1094500	1048800	1298800	774110
LIPID-P-0059	CE(20:0)	ST	CE	698.691	680.647	[M+NH4]+	9	9	26493	9	55582	62021	75515	56794	64111	49939	60869	36435	36725	9	42530	37158	51118	56821	62502	9
LIPID-P-0064	CE(16:1)	ST	CE	640.613	622.569	[M+NH4]+	787880	804740	937080	660310	483190	730660	555010	354830	589690	720540	736940	138550	470740	470810	497290	398080	356110	368630	323010	222290
LIPID-P-0065	CE(17:1)	ST	CE	654.619	636.585	[M+NH4]+	150160	167010	236650	179930	189280	230770	283820	132940	270120	321200	331630	189430	185680	217580	183830	131750	154070	145280	161940	72609
LIPID-P-0066	CE(18:1)	ST	CE	668.644	650.6	[M+NH4]+	3062900	2855000	3003700	2818300	3559600	4490000	5128300	3279300	4281200	5453800	5082600	3165900	3043000	3918500	3369000	2803800	3344800	3204300	3339000	2045200
LIPID-P-0068	CE(20:1)	ST	CE	696.675	678.631	[M+NH4]+	105770	141270	169030	122290	161750	251130	252270	182270	235910	282150	280380	254270	202700	295040	170940	233590	193420	212010	220550	102090
LIPID-P-0069	CE(22:1)	ST	CE	724.707	706.663	[M+NH4]+	26980	38419	58447	35003	56746	98720	71679	63444	84792	85244	102670	88757	55871	54902	50202	65057	50901	63814	62834	24604
LIPID-P-0070	CE(24:1)	ST	CE	752.728	734.694	[M+NH4]+	24076	34726	27915	21907	23078	25505	28963	22454	23021	27610	26854	29783	20422	28562	9	23616	24932	23610	30414	22666
LIPID-P-0073	CE(18:2)	ST	CE	666.628	648.585	[M+NH4]+	2950500	3222300	2971300	3172500	1345700	1438300	2100300	1159200	1605000	1852500	1947800	1536200	1447200	1222000	1580700	1137200	1875800	1516400	1290000	1410900
LIPID-P-0075	CE(20:2)	ST	CE	694.657	676.616	[M+NH4]+	73195	109340	83987	66137	9	9	78059	70132	83676	87448	101020	71941	9	94617	64512	85446	68215	66165	9	63673
LIPID-P-0077	CE(18:3)	ST	CE	664.613	646.569	[M+NH4]+	96389	203500	227150	258400	41567	65100	71993	43997	9	35661	37132	9	14848	9	42163	9	75281	47814	22328	9
LIPID-P-0079	CE(20:3)	ST	CE	692.644	674.6	[M+NH4]+	318840	476080	393430	373360	271500	252460	364270	263200	343400	397780	427550	504030	386130	391760	371610	401740	460840	444750	367050	336840
LIPID-P-0083	CE(20:4)	ST	CE	690.585	672.585	[M+NH4]+	1429600	1484400	1182800	1473800	1208000	793500	1317900	945670	1048900	851470	1092900	1232700	1426700	1293600	1301300	1451300	1937800	1355900	1397900	2053800
LIPID-P-0084	CE(22:4)	ST	CE	718.66	700.616	[M+NH4]+	123710	202280	121420	91074	134730	126980	104520	106900	135430	129310	277180	276990	178460	234530	190750	260010	203360	295920	242690	158060
LIPID-P-0086	CE(24:4)	ST	CE	746.7	740.647	[M+NH4]+	14066	25200	29505	13493	63029	60832	48239	43715	68458	71729	61687	87184	48840	98558	37121	52647	9	31899	31568	13110
LIPID-P-0087	CE(20:5)	ST	CE	688.613	670.569	[M+NH4]+	938440	1410800	782100	1168000	132680	77580	125620	46697	65027	103560	113950	137080	45277	98254	68721	158490	78504	55404	101580	169790
LIPID-P-0089	CE(22:5)	ST	CE	716.644	698.6	[M+NH4]+	535190	592310	408570	360470	50345	41627	29286	9	100090	137480	9	9	122100	9	159370	164660	212700	146500	239050	153520
LIPID-P-0090	CE(24:5)	ST	CE	744.7	712.616	[M+NH4]+	84376	100500	152390	64637	61392	60075	71119	43418	81629	74513	106340	69733	9	84163	57229	69018	58759	49113	62532	18783
LIPID-P-0092	CE(22:6)	ST	CE	714.628	696.585	[M+NH4]+	4623300	4311400	2697000	3276500	1500300	1297400	2250400	1592000	1502700	1520600	2507500	2220100	1940200	1898700	2288500	2144100	2746000	2431700	2639500	3917200
LIPID-P-0094	SPH(d18:0)	SP	SPH	302.306	301.298	[M+H]+	214410	279330	224140	293170	279290	196190	294390	189410	234710	388120	260750	257830	364290	287260	429910	108080	449230	390410	290310	522780
LIPID-P-0095	SPH(d16:1)	SP	SPH	272.259	271.251	[M+H]+	1068100	1565500	1406800	1703100	1953500	2827500	2262700	1592600	1555500	1768800	2214700	1235900	2978700	1691300	2574700	1283500	2274500	2278300	1779500	3001200
LIPID-P-0096	SPH(d18:1)	SP	SPH	300.29	299.282	[M+H]+	6210500	5675800	5388500	7842300	6318500	8479300	5138800	3858900	4541500	5103400	6535400	6050300	8455400	5992400	7401500	6121200	8357600	8998300	4316300	9651500
LIPID-P-0097	SPH(d18:2)	SP	SPH	298.275	297.267	[M+H]+	890660	972840	816290	1291100	1139300	1357200	896300	799670	874320	896810	1134100	1129700	1187100	1002600	1194900	1062500	1286500	1555700	727870	839560
LIPID-P-0102	Cer(d18:0/16:0)	SP	Cer	540.536	539.528	[M+H]+	491700	532180	389590	438490	443420	506350	383310	376390	353710	348420	467530	401260	514370	435480	418850	497380	290830	413890	331020	701260
LIPID-P-0103	Cer(d18:0/18:0)	SP	Cer	568.567	567.559	[M+H]+	153810	104960	79856	108300	168660	163620	127300	111320	114750	140830	163310	125500	153460	163110	160300	156790	209640	173520	129150	326420
LIPID-P-0104	Cer(d18:0/20:0)	SP	Cer	596.598	595.59	[M+H]+	185130	166440	41488	136880	183120	147270	140690	109290	134590	191420	112560	118190	186130	196040	163770	188350	171070	179580	144090	249180
LIPID-P-0105	Cer(d18:0/22:0)	SP	Cer	624.629	623.622	[M+H]+	663070	1022000	481380	752080	537460	444480	646880	577350	487730	584810	659470	689390	942690	644100	695010	640450	543580	738230	474660	1062400
LIPID-P-0106	Cer(d18:0/24:0)	SP	Cer	652.661	651.653	[M+H]+	1283000	9	875190	1225900	483950	578560	676750	553370	523000	562450	607310	518590	844100	576550	892340	775960	716320	834700	470530	934560
LIPID-P-0107	Cer(d18:0/24:1)	SP	Cer	650.6	649.637	[M+H]+	2499800	2873800	2232700	2647400	1674100	1642600	1489300	1483700	1165200	1733300	1703300	1773200	2246300	1642300	1452800	1790600	1643500	1591200	1361400	2666400
LIPID-P-0108	Cer(d18:1/14:0)	SP	Cer	510.489	509.481	[M+H]+	150080	148070	152450	161170	84763	99772	88080	80054	84733	99555	94123	79587	91705	78751	103190	125410	63950	82359	77067	152760
LIPID-P-0109	Cer(d18:1/16:0)	SP	Cer	538.52	537.512	[M+H]+	20343000	19705000	17092000	18696000	15040000	20647000	14232000	11394000	10830000	14298000	18366000	15693000	16727000	16364000	15881000	17144000	14837000	14483000	12956000	34282000
LIPID-P-0110	Cer(d18:1/17:0)	SP	Cer	552.536	551.528	[M+H]+	360000	346650	314730	397800	329280	418270	283500	268590	212870	278740	364520	282270	343590	348050	364930	360010	339590	353700	276740	627970
LIPID-P-0111	Cer(d18:1/18:0)	SP	Cer	566.551	565.543	[M+H]+	6371500	6197500	5147300	5579100	11075000	10853000	8713400	7396900	6531600	8998400	10303000	7309900	9821300	10837000	9026100	11461000	11441000	11018000	8797100	18172000
LIPID-P-0112	Cer(d18:1/19:0)	SP	Cer	580.6	579.559	[M+H]+	418360	314990	309150	509430	421540	341490	346120	286640	115440	341930	245840	252390	274250	397550	157730	495350	358090	228880	218930	622000
LIPID-P-0113	Cer(d18:1/20:0)	SP	Cer	594.583	593.575	[M+H]+	9624100	9722100	8339700	9488600	15035000	15445000	14504000	14703000	10977000	13709000	13626000	11876000	13161000	17301000	12649000	16537000	17511000	16163000	15409000	20672000
LIPID-P-0114	Cer(d18:1/21:0)	SP	Cer	608.598	607.59	[M+H]+	2175000	2256200	2100500	2264400	1792600	1500500	1682100	1372700	1086400	1104300	1538200	1157500	1275300	1370000	1606300	1568100	1448300	1704000	1296500	2140700
LIPID-P-0115	Cer(d18:1/22:0)	SP	Cer	622.614	621.606	[M+H]+	96271000	103070000	89198000	92901000	94908000	102800000	119270000	118630000	87246000	78520000	93761000	85722000	106570000	92924000	93096000	94115000	97565000	151010000	101460000	145740000
LIPID-P-0116	Cer(d18:1/23:0)	SP	Cer	636.629	635.622	[M+H]+	23961000	18557000	24146000	25172000	20291000	23717000	26460000	19719000	17379000	20258000	18483000	15882000	21110000	19355000	23256000	20249000	21213000	23392000	15382000	28700000
LIPID-P-0117	Cer(d18:1/24:0)	SP	Cer	650.645	649.637	[M+H]+	114410000	139170000	86863000	114930000	65174000	76485000	82742000	66915000	53461000	62951000	78956000	60185000	91927000	64040000	82375000	57205000	82868000	111440000	54476000	127730000
LIPID-P-0118	Cer(d18:1/25:0)	SP	Cer	664.661	663.653	[M+H]+	6042300	5587200	5483500	5852100	2021900	3020800	4189200	3139200	2545000	3524800	5076100	3007500	4318100	4212600	3703000	3233600	4441100	3820600	2762500	3685500
LIPID-P-0119	Cer(d18:1/26:0)	SP	Cer	678.676	677.669	[M+H]+	531130	564620	412400	360370	404860	441860	607700	371170	384120	419640	627100	383050	485000	510950	517420	495130	449820	439110	404680	510900
LIPID-P-0120	Cer(d18:1/16:1)	SP	Cer	536.504	535.496	[M+H]+	563790	584130	483020	451010	392150	383600	401890	360810	297780	334240	388610	323390	437410	425280	430740	423490	374600	470140	361830	488580
LIPID-P-0121	Cer(d18:1/18:1)	SP	Cer	564.536	563.528	[M+H]+	159960	184220	129860	156330	171050	171340	190320	9	122680	160180	194140	194280	151230	204670	172060	271700	164560	183480	128070	215900
LIPID-P-0122	Cer(d18:1/20:1)	SP	Cer	592.567	591.559	[M+H]+	400300	447650	358550	337400	457250	502360	275460	268950	250850	406200	443860	370390	362320	610800	303260	608870	306890	349600	286020	488810
LIPID-P-0123	Cer(d18:1/22:1)	SP	Cer	620.598	619.59	[M+H]+	16404000	19144000	16263000	15016000	10216000	12067000	8265800	10266000	7739300	10167000	10419000	13498000	10374000	5791500	9662100	14452000	8168800	10040000	8664000	11092000
LIPID-P-0124	Cer(d18:1/24:1)	SP	Cer	648.629	647.622	[M+H]+	164110000	183010000	181790000	175380000	124010000	166980000	120370000	120700000	92552000	114430000	130090000	114460000	151650000	130920000	124230000	143110000	122350000	140120000	123080000	196930000
LIPID-P-0125	Cer(d18:1/26:1)	SP	Cer	676.661	675.653	[M+H]+	85546	63675	98517	67526	73186	48653	81086	69298	82225	94447	68193	64680	81274	87226	105630	77776	88229	81791	61101	69082
LIPID-P-0126	Cer(d16:1/16:0)	SP	Cer	510.6	509.481	[M+H]+	51701	56382	28220	68234	61938	86772	82522	57270	68722	79916	111400	58645	107150	73933	60581	74521	61896	89561	86934	148350
LIPID-P-0128	Cer(d16:1/20:0)	SP	Cer	566.6	565.543	[M+H]+	92967	69946	59824	108450	199180	213820	215820	178300	179490	195290	230690	150810	165600	228870	203460	257010	234540	253500	256210	201570
LIPID-P-0129	Cer(d16:1/22:0)	SP	Cer	594.6	593.575	[M+H]+	466750	527220	351330	383180	481400	532730	676470	614930	507240	474460	695060	517550	690660	563250	681230	632300	697270	939210	640050	652850
LIPID-P-0130	Cer(d16:1/23:0)	SP	Cer	608.6	607.59	[M+H]+	213430	203780	217450	244540	155160	196230	212100	133440	185560	162670	256820	113470	179680	208530	223500	234580	174080	220420	200040	153870
LIPID-P-0131	Cer(d16:1/24:0)	SP	Cer	622.6	621.606	[M+H]+	546250	724040	591420	683690	423410	482940	674440	460970	449390	412150	571220	426140	650070	518220	691510	532350	470320	639590	515570	573130
LIPID-P-0132	Cer(d16:1/24:1)	SP	Cer	620.6	619.59	[M+H]+	702470	891000	742520	957640	651840	943320	681010	600080	701040	734300	844950	731210	917620	874430	833140	1056000	673350	735840	740660	630520
LIPID-P-0133	Cer(d18:2/14:0)	SP	Cer	508.5	507.465	[M+H]+	33396	43960	27159	49445	39325	64198	41527	47365	21128	34460	43157	39278	30041	36048	34744	41847	35385	38052	44772	62186
LIPID-P-0134	Cer(d18:2/16:0)	SP	Cer	536.5	535.496	[M+H]+	692960	659540	530940	712700	492140	720000	741620	439490	525820	490070	585560	436730	539940	556300	507210	581060	604420	658000	495660	1029200
LIPID-P-0135	Cer(d18:2/17:0)	SP	Cer	550.5	549.512	[M+H]+	11320	20697	11398	19973	20299	19194	24550	9	16849	10559	6288.2	7671.7	17035	11349	13912	14678	18183	24568	24924	24568
LIPID-P-0136	Cer(d18:2/18:0)	SP	Cer	564.6	563.528	[M+H]+	345950	371310	275960	366330	536730	556940	627250	435410	429430	396550	523520	403260	418570	587040	423750	626140	593490	549300	502820	677180
LIPID-P-0137	Cer(d18:2/20:0)	SP	Cer	592.6	591.559	[M+H]+	1543500	1786100	1212000	1376500	2543200	2416100	2651400	2518000	1973100	1020800	2231400	2132800	1743000	2801200	1976200	2498900	2592000	1641400	2949100	2497200
LIPID-P-0138	Cer(d18:2/21:0)	SP	Cer	606.6	605.575	[M+H]+	243670	237000	221370	303860	290360	231420	328190	257840	194350	202560	250260	182680	143500	252080	206650	288280	201650	247510	240220	212070
LIPID-P-0139	Cer(d18:2/22:0)	SP	Cer	620.6	619.59	[M+H]+	11778000	13153000	9177100	9677700	10528000	11241000	13490000	12314000	8916800	8116700	9608600	9864900	9842500	9452400	10812000	10515000	12898000	18277000	12051000	4785800
LIPID-P-0140	Cer(d18:2/23:0)	SP	Cer	634.6	633.606	[M+H]+	5084900	4831000	4685300	6530800	3340300	3452700	3993600	3111300	2614100	2725100	3440100	2423300	2828900	3382900	3641900	3268600	3166500	4345700	3654100	3653800
LIPID-P-0141	Cer(d18:2/24:0)	SP	Cer	648.6	647.622	[M+H]+	14220000	19363000	12307000	15076000	7480800	8362700	11223000	8692400	6972200	6200600	8079800	7584200	10018000	7602000	11503000	8443600	9129100	13303000	9195100	11558000
LIPID-P-0142	Cer(d18:2/24:1)	SP	Cer	646.6	645.606	[M+H]+	12221000	13400000	12878000	13598000	8632100	11077000	9492700	9360700	7129200	8931200	9211600	9559400	10024000	9525800	8253300	11251000	8830800	10989000	8988600	8423000
LIPID-P-0143	Cer(d18:2/26:0)	SP	Cer	676.6	675.653	[M+H]+	69223	78011	9	62248	77606	9	42089	9	48809	59010	74795	37233	42902	48724	69173	50000	66657	66030	55911	65302
LIPID-P-0159	Coenzyme Q8	PR	CoQ	727.566	780.606	[M+H]+	13385000	15640000	14928000	13499000	9590600	9050400	10709000	10077000	10084000	12160000	10632000	10982000	8994400	11075000	10306000	12713000	12095000	12184000	12761000	10324000
LIPID-P-0160	Coenzyme Q9	PR	CoQ	795.629	794.621	[M+H]+	53009000	59438000	55783000	57228000	52638000	57205000	51284000	50626000	52817000	52452000	58793000	43128000	45636000	49120000	47277000	52479000	60049000	56111000	49345000	46376000
LIPID-P-0161	Coenzyme Q10	PR	CoQ	863.691	862.684	[M+H]+	781230	654180	689050	567990	784000	713750	819790	638660	667680	793590	927040	939910	884570	941260	1033700	959880	963710	1011900	934990	941840
LIPID-P-0162	DG(8:0_16:0)	GL	DG	474.411	456.381	[M+NH4]+	122260	119560	100350	145170	96917	83723	99518	117060	82563	92208	96220	99631	106110	129280	103330	141030	92628	130810	103670	96173
LIPID-P-0164	DG(14:0_14:0)	GL	DG	530.476	512.444	[M+NH4]+	50629	50182	46988	92068	9	46065	25812	9	31004	38754	32612	21453	9	9	26276	33268	34784	13157	23522	9
LIPID-P-0167	DG(14:0_16:0)	GL	DG	558.519	540.475	[M+NH4]+	1059700	1087200	1025200	1576100	660890	304670	590750	554580	706450	827120	631710	582900	477750	564280	563670	722800	522840	483140	477210	358280
LIPID-P-0168	DG(15:0_16:0)	GL	DG	572.522	554.491	[M+NH4]+	118430	109090	97210	142360	95864	60642	65086	88285	85126	84285	9	79230	64072	60282	64729	74543	66200	9	9	9
LIPID-P-0169	DG(16:0_16:0)	GL	DG	586.55	568.507	[M+NH4]+	18882000	18449000	17373000	21216000	14743000	13753000	17034000	16927000	14841000	15525000	13717000	14621000	12595000	15508000	11537000	16620000	15128000	15467000	14427000	9803400
LIPID-P-0171	DG(12:0_20:0)	GL	DG	586.55	568.507	[M+NH4]+	193600	215690	225850	252640	168590	159560	189370	206100	170650	190150	169340	169740	146720	206790	124960	198570	179910	189420	159660	33959
LIPID-P-0172	DG(17:0_16:0)	GL	DG	600.554	582.522	[M+NH4]+	129650	126240	103760	140380	133320	112400	144020	137060	139290	133110	128210	130700	101030	111730	117140	138540	145590	136010	137500	80281
LIPID-P-0174	DG(16:0_18:0)	GL	DG	614.582	596.538	[M+NH4]+	10100000	12626000	10669000	12338000	12037000	10670000	10917000	11750000	12040000	11279000	10666000	10401000	9926300	11664000	10301000	12324000	10506000	11654000	10719000	9826600
LIPID-P-0175	DG(14:0_20:0)	GL	DG	614.582	596.538	[M+NH4]+	88378	112020	101100	93472	80279	77581	106200	107980	93890	88355	93235	84842	69396	85844	102350	96753	90985	101100	94788	81101
LIPID-P-0178	DG(18:0_18:0)	GL	DG	642.613	624.569	[M+NH4]+	7661800	7470900	7921100	7314700	9965600	8922500	9907200	10049000	8852100	8052800	10267000	10247000	9086000	10328000	8706500	8585600	8932000	9959500	7022200	9322500
LIPID-P-0179	DG(16:0_20:0)	GL	DG	642.613	624.569	[M+NH4]+	101710	119580	113960	103240	180240	184950	188170	221740	139610	152300	221530	221690	180460	249770	207630	161020	187640	218670	157410	94430
LIPID-P-0180	DG(14:0_22:0)	GL	DG	642.613	624.569	[M+NH4]+	71301	58475	45465	48095	64383	56963	72337	62482	57274	62801	71297	62882	52921	71532	58462	51380	72060	58280	42855	37495
LIPID-P-0183	DG(20:0_18:0)	GL	DG	670.639	652.601	[M+NH4]+	85206	83382	9	78127	97115	80134	100910	114040	102860	121960	122460	116490	117280	85984	74080	103120	107840	68304	128050	106880
LIPID-P-0184	DG(18:0_22:0)	GL	DG	698.664	680.632	[M+NH4]+	21794	23595	9	18456	9	28738	9	27771	29061	31325	37601	38918	29065	16317	9199.8	46215	19245	9	9	9
LIPID-P-0188	DG(14:0_16:1)	GL	DG	556.503	538.46	[M+NH4]+	459080	523740	661890	646830	351510	399330	316660	332460	361530	427680	302450	244210	229950	227410	249160	315310	208680	210850	206170	197240
LIPID-P-0191	DG(14:0_18:1)	GL	DG	584.535	566.491	[M+NH4]+	2898000	3455600	4144100	4627600	5211000	4479700	4149800	4564400	4281300	6414700	4347400	3870000	2935100	4095400	3747600	4839600	3051900	2917800	3097000	1693400
LIPID-P-0192	DG(16:0_16:1)	GL	DG	584.535	566.491	[M+NH4]+	9962600	11871000	14487000	15279000	8863900	8408500	7299200	8365400	7483200	10962000	6310900	5944000	4360000	6299800	4063600	7384600	4229400	4349100	4858100	2171500
LIPID-P-0193	DG(16:0_17:1)	GL	DG	598.534	580.507	[M+NH4]+	214130	311210	423190	426140	470180	438220	355730	492130	431410	660030	319070	326220	246120	316780	227760	430760	280320	267210	279330	105650
LIPID-P-0194	DG(15:0_18:1)	GL	DG	598.534	580.507	[M+NH4]+	74225	520760	653090	655020	353010	388000	689410	760580	692860	977110	528420	547450	439110	592170	420110	684330	613120	489780	481950	208100
LIPID-P-0195	DG(16:1_18:0)	GL	DG	612.566	594.522	[M+NH4]+	718810	634460	668710	711750	633950	572390	614890	628680	593960	829940	515650	469170	367390	513060	447120	541810	423770	428500	485640	299550
LIPID-P-0196	DG(16:0_18:1)	GL	DG	612.566	594.522	[M+NH4]+	58261000	72448000	83478000	84557000	117500000	112760000	112260000	122020000	119000000	144820000	109500000	107610000	82293000	116320000	78166000	120120000	107250000	100430000	99527000	42546000
LIPID-P-0197	DG(17:0_18:1)	GL	DG	626.569	608.538	[M+NH4]+	380320	418190	472520	523550	1077000	882640	983490	959280	1041300	1238900	894200	849830	570660	873490	665670	989900	1089900	920770	910710	397310
LIPID-P-0198	DG(18:0_17:1)	GL	DG	626.569	608.538	[M+NH4]+	25342	9	35843	9	32049	29676	33201	9	31808	61818	31186	40415	24823	40985	27637	43137	39797	35519	32917	12764
LIPID-P-0199	DG(16:0_19:1)	GL	DG	626.569	608.538	[M+NH4]+	145420	184280	233440	280440	145270	75602	91473	56642	168960	217770	191290	152080	110060	80857	60196	207260	151670	148670	142450	57910
LIPID-P-0200	DG(16:0_20:1)	GL	DG	640.597	622.554	[M+NH4]+	612980	859580	805110	754940	811150	863040	715030	1015100	861520	1257600	1056100	1066400	815550	1150300	842820	1294900	979520	1033000	863000	386990
LIPID-P-0201	DG(18:0_18:1)	GL	DG	640.597	622.554	[M+NH4]+	7837900	8706200	7197100	6914300	14236000	11109000	13657000	15539000	13516000	17906000	15934000	14292000	10373000	15875000	12545000	15315000	17024000	17378000	17903000	9154000
LIPID-P-0204	DG(16:0_22:1)	GL	DG	668.629	650.585	[M+NH4]+	55566	40690	58622	44614	76877	81248	66069	83044	68916	87630	94800	132250	80740	118670	91214	110710	76877	80951	72904	26369
LIPID-P-0205	DG(18:1_20:0)	GL	DG	668.629	650.585	[M+NH4]+	536220	658610	632570	486850	1764800	2077300	2069900	2379400	2181000	2776700	2342900	3126800	2313000	2695800	2178900	2173400	2741100	2953400	2544800	404120
LIPID-P-0207	DG(18:1_24:0)	GL	DG	724.685	706.648	[M+NH4]+	67263	9	9	9	49104	9	34720	44673	9	33775	78545	83478	122610	74222	106120	79999	82881	104870	74006	45404
LIPID-P-0210	DG(14:0_18:2)	GL	DG	582.519	564.475	[M+NH4]+	2946500	3323900	4628100	5417100	1666900	1591900	1722800	1726300	1671300	1824700	1253200	774960	771690	888970	1053500	1343900	961680	826350	875930	623240
LIPID-P-0211	DG(16:1_16:1)	GL	DG	582.519	564.475	[M+NH4]+	2733600	3174200	4740600	4062200	1802800	2165400	1334000	1440700	1856200	2651300	1098900	1139100	645730	921550	495220	1195400	314460	499240	419780	215760
LIPID-P-0212	DG(16:1_17:1)	GL	DG	596.525	578.491	[M+NH4]+	84915	119120	206650	186600	151800	149440	90926	128380	129850	197470	70246	82543	54496	74939	51552	99141	41342	48592	49374	9
LIPID-P-0213	DG(16:1_18:1)	GL	DG	610.55	592.507	[M+NH4]+	22930000	33845000	38328000	37505000	55077000	54264000	38886000	49955000	47359000	78243000	40533000	48281000	27606000	43879000	22316000	45734000	20145000	25425000	22775000	8505600
LIPID-P-0214	DG(16:0_18:2)	GL	DG	610.55	592.507	[M+NH4]+	149470000	175080000	187250000	224570000	151350000	122850000	130290000	148380000	120750000	141820000	103640000	86763000	75169000	86531000	79533000	115730000	118330000	103650000	94900000	53714000
LIPID-P-0215	DG(17:1_18:1)	GL	DG	624.555	606.522	[M+NH4]+	255090	919550	1348900	1264800	1968700	1858700	1404800	2064800	1899500	1400500	1562100	1365800	1076500	1468500	1006500	1769300	1034300	971370	1064300	396040
LIPID-P-0216	DG(16:0_20:2)	GL	DG	638.582	620.538	[M+NH4]+	859790	1146400	1069300	985450	911460	1017700	1070200	1033400	981610	1266700	1029100	893280	826880	1087100	889330	1234300	1158800	1067200	1035800	570280
LIPID-P-0217	DG(18:0_18:2)	GL	DG	638.582	620.538	[M+NH4]+	17204000	18087000	18140000	15034000	16833000	13192000	16729000	15957000	13759000	16828000	15631000	11036000	10388000	4710200	12938000	14445000	19325000	15735000	16213000	17083000
LIPID-P-0218	DG(18:1_18:1)	GL	DG	638.582	620.538	[M+NH4]+	107220000	153510000	164780000	151860000	359960000	320580000	315120000	334510000	349250000	465270000	340100000	312800000	240200000	322260000	225800000	348160000	255800000	272850000	263920000	114040000
LIPID-P-0219	DG(18:1_20:1)	GL	DG	666.613	648.569	[M+NH4]+	4114000	6068100	6663200	5349800	11411000	12108000	9042200	12621000	12422000	20263000	14960000	18746000	10666000	18555000	9966400	18053000	10239000	12466000	10742000	2852600
LIPID-P-0220	DG(18:0_20:2)	GL	DG	666.61	648.569	[M+NH4]+	246700	289250	279100	201600	279400	230280	262160	279700	284380	328370	357240	312960	229100	385210	322970	360810	395350	453490	356320	228920
LIPID-P-0221	DG(18:1_22:1)	GL	DG	694.627	676.601	[M+NH4]+	365130	477660	536070	340790	910640	1210000	716320	935320	1156200	1487200	1374900	2239000	1280600	1427900	842850	1236600	823970	1153600	746680	198670
LIPID-P-0224	DG(16:1_18:2)	GL	DG	608.535	590.491	[M+NH4]+	15515000	22830000	26994000	32603000	4500600	13631000	10072000	12362000	12302000	16065000	4933300	7031000	4769500	6725100	4778600	8458800	4740400	4598600	4422800	1020100
LIPID-P-0225	DG(16:0_18:3)	GL	DG	608.535	590.491	[M+NH4]+	2560400	3046600	4137600	4943800	1672300	1816100	1686700	1929900	1561700	2132800	1080400	755790	729530	767040	871710	1155600	1017500	928390	1008900	687940
LIPID-P-0226	DG(17:1_18:2)	GL	DG	622.544	604.507	[M+NH4]+	1228500	1921600	2490600	2862900	1439500	1374300	1121800	1547800	1178100	1830700	896420	658030	591460	701240	688480	909420	696670	617850	671710	338160
LIPID-P-0227	DG(16:1_20:2)	GL	DG	636.566	618.522	[M+NH4]+	843490	1195000	1219000	1324100	1139600	1101000	981470	1147900	1026400	1374500	885690	785760	635200	769260	668030	949160	771280	728970	695470	351830
LIPID-P-0228	DG(16:0_20:3)	GL	DG	636.566	618.522	[M+NH4]+	1728800	2747400	2927500	2452300	3089800	4026600	2655900	4140500	2693700	4515100	2945200	2871300	2762100	2675200	2448700	2833400	2786600	2838500	2648800	1309700
LIPID-P-0229	DG(18:1_18:2)	GL	DG	636.566	618.522	[M+NH4]+	145010000	97980000	95502000	224980000	205330000	107680000	117100000	65946000	183860000	224200000	157540000	119310000	104370000	92930000	84863000	152760000	108360000	129120000	121480000	70367000
LIPID-P-0230	DG(14:1_22:2)	GL	DG	636.566	618.522	[M+NH4]+	602750	793150	809770	933340	858220	718840	712430	828090	707900	861720	648140	453360	413180	518720	529190	607130	598410	533720	480990	283770
LIPID-P-0231	DG(17:0_20:3)	GL	DG	650.567	632.538	[M+NH4]+	33915	40356	46730	9	38811	39681	36411	9	27065	51116	41311	31368	9	37723	28319	35889	42421	41455	33715	23301
LIPID-P-0232	DG(18:2_20:1)	GL	DG	664.597	646.554	[M+NH4]+	4464300	6146400	6755200	7793300	5604900	5355500	4582100	5743100	5344100	8176400	5703400	5820300	4091500	6501000	3959900	6309900	4613300	4704800	4446300	1612600
LIPID-P-0233	DG(18:1_20:2)	GL	DG	664.597	646.554	[M+NH4]+	1441800	2201500	2563600	1957400	5336500	5615100	3424000	5260400	5694200	8552900	7382600	6526000	5013300	1348500	4044100	7927300	3601500	4327500	4678400	1166100
LIPID-P-0234	DG(18:0_20:3)	GL	DG	664.585	646.554	[M+NH4]+	2660100	3222400	2636000	2722400	1723500	2257300	1677500	1743200	1673600	2477300	2526500	2692900	1989000	2055100	1609300	2240500	2271500	2772300	1763400	1403300
LIPID-P-0235	DG(18:1_22:2)	GL	DG	692.611	674.585	[M+NH4]+	131530	182530	236200	112390	258560	326900	200810	324650	334790	431380	358630	499480	393170	470250	287310	445720	288480	357440	226850	73115
LIPID-P-0236	DG(18:2_22:1)	GL	DG	692.611	674.585	[M+NH4]+	384270	527420	734540	615310	400130	431810	326180	512610	448650	576600	474140	714170	476780	437190	326250	554800	368970	521780	391330	93717
LIPID-P-0237	DG(18:0_22:3)	GL	DG	692.611	674.585	[M+NH4]+	33773	32497	40191	25690	38133	23034	32881	40986	45594	46004	51458	51738	39310	36045	53483	43649	54558	77808	49339	9
LIPID-P-0238	DG(16:1_18:3)	GL	DG	606.519	588.475	[M+NH4]+	1187600	1737400	2214300	3277800	885920	1037000	794030	943760	956260	1332700	536260	324280	358620	322650	320250	587830	280510	334360	341220	345290
LIPID-P-0239	DG(16:0_20:4)	GL	DG	634.55	616.507	[M+NH4]+	15704000	20572000	22068000	24977000	27937000	33391000	27480000	37343000	23040000	30292000	26293000	19361000	23405000	22127000	24911000	27649000	23518000	24238000	26232000	22839000
LIPID-P-0240	DG(18:2_18:2)	GL	DG	634.55	616.507	[M+NH4]+	57847000	90443000	75872000	123990000	24374000	32339000	36611000	33991000	29919000	24717000	17908000	13655000	14253000	13717000	21974000	20610000	23174000	18311000	20401000	12453000
LIPID-P-0241	DG(16:1_20:3)	GL	DG	634.541	616.507	[M+NH4]+	473440	800580	879500	993780	484600	648350	372280	563240	531490	507420	354830	325670	252780	310650	234000	368760	207920	243990	239980	109620
LIPID-P-0242	DG(18:1_20:3)	GL	DG	662.582	644.538	[M+NH4]+	2361200	4198100	4658900	3495900	6999200	9218100	5535600	9061100	7396000	12108000	6972900	3735200	5837400	6945400	4887500	7662200	5197700	5746300	2503900	802000
LIPID-P-0243	DG(18:0_20:4)	GL	DG	662.582	644.538	[M+NH4]+	65165000	63725000	50627000	77471000	49824000	48721000	44214000	35970000	39057000	46749000	85333000	68600000	48807000	47578000	49476000	79206000	96076000	78460000	55971000	51026000
LIPID-P-0245	DG(18:0_22:4)	GL	DG	690.596	672.569	[M+NH4]+	603650	697060	593830	624990	603140	615050	521760	493460	475980	683970	802180	664910	565930	692900	678310	989510	1021500	914860	715750	433040
LIPID-P-0246	DG(18:1_22:3)	GL	DG	690.596	672.569	[M+NH4]+	129090	199390	226720	128760	624660	806050	344860	597110	669180	1126400	1095800	1287400	873480	1317900	642090	1474900	505410	621260	511270	91378
LIPID-P-0247	DG(18:2_18:3)	GL	DG	632.535	614.491	[M+NH4]+	12375000	16070000	18283000	31189000	8523100	10064000	9850500	9522100	8328200	10389000	5823200	2680900	4296700	2565900	4691600	4143100	4834700	4073700	5062100	5653900
LIPID-P-0248	DG(16:1_20:4)	GL	DG	632.535	614.491	[M+NH4]+	2301300	3185400	3633000	4745300	2784200	2815400	2128100	2351000	2629200	3416400	1883700	1548500	1378300	1546000	1301700	2350100	1057900	1161700	1442400	693550
LIPID-P-0249	DG(16:0_20:5)	GL	DG	632.519	614.491	[M+NH4]+	543180	818850	808860	1185300	253340	218120	177250	204980	171330	204730	140800	86153	76718	95167	154490	122120	93486	9	9	145700
LIPID-P-0250	DG(17:1_20:4)	GL	DG	646.535	628.507	[M+NH4]+	96252	144540	154990	189630	195230	187920	153610	160250	160410	239920	122540	109250	91242	115600	115170	195530	84347	117390	100060	9
LIPID-P-0251	DG(18:2_20:3)	GL	DG	660.566	642.522	[M+NH4]+	2846900	4610900	5164100	4268900	3322200	4035100	2462200	4005900	3052700	4389600	2327000	1892000	2095700	2015400	2015600	2479100	1974300	2013200	2286200	705890
LIPID-P-0252	DG(18:1_20:4)	GL	DG	660.566	642.522	[M+NH4]+	32626000	41371000	40865000	51968000	80876000	73303000	61813000	75739000	66551000	81329000	69792000	60821000	50759000	63253000	52364000	84801000	56755000	61857000	57822000	28960000
LIPID-P-0253	DG(16:0_22:5)	GL	DG	660.557	642.522	[M+NH4]+	2398600	2989200	3370000	3400000	3787000	4432400	3553200	3798900	3418400	4555300	2655500	1857300	1856600	2109900	2058400	3300600	2698000	2307400	2508300	1301500
LIPID-P-0254	DG(18:0_20:5)	GL	DG	660.557	642.522	[M+NH4]+	727430	999210	680280	937650	181830	155740	182380	110010	142670	145160	243340	137770	124550	127630	173660	188660	195520	169360	115890	298770
LIPID-P-0256	DG(18:0_22:5)	GL	DG	688.588	670.554	[M+NH4]+	578090	698970	519970	675010	396710	421240	431820	371400	361730	457580	508140	327440	340460	308420	377170	485300	616830	469450	393760	371850
LIPID-P-0257	DG(18:1_22:4)	GL	DG	688.597	670.554	[M+NH4]+	1454400	2045000	2143900	1936100	5540500	5843200	3315100	5528100	4866200	7637300	5218700	5385800	4208900	6025400	4015500	8678900	4298600	4496600	4609800	1259500
LIPID-P-0258	DG(16:1_20:5)	GL	DG	630.519	612.475	[M+NH4]+	146700	221470	198600	427050	49978	37803	9	43399	37233	47652	25311	13056	9	9	14743	9	9	9	9	9043.8
LIPID-P-0259	DG(18:2_20:4)	GL	DG	658.55	640.507	[M+NH4]+	17401000	20978000	21237000	34332000	16907000	13520000	12404000	14729000	13078000	14961000	10806000	8311600	7789500	8260100	9601300	12906000	10421000	8976100	10463000	5677500
LIPID-P-0260	DG(18:1_20:5)	GL	DG	658.55	640.507	[M+NH4]+	2771800	4443000	4075200	7172100	2160200	1871900	1474700	1559000	1580100	1857500	1051600	779560	668570	767870	751200	1115500	625560	576830	677540	398600
LIPID-P-0261	DG(16:0_22:6)	GL	DG	658.55	640.507	[M+NH4]+	15634000	22605000	23744000	30694000	23467000	27078000	18618000	25391000	17800000	23920000	13867000	8843300	11809000	11916000	13181000	17585000	12827000	12506000	14600000	19980000
LIPID-P-0262	DG(16:1_22:5)	GL	DG	658.537	640.507	[M+NH4]+	1531100	2215500	2519200	3330900	2557200	2695700	1967100	2590000	1729900	2428100	1420600	863260	1260400	1162000	1273600	1750600	1233700	1238700	1479300	1829900
LIPID-P-0264	DG(18:2_22:4)	GL	DG	686.582	668.538	[M+NH4]+	2009100	2720200	2958700	3225800	3060900	3156500	1812300	3180900	2578500	3380000	2455800	1823100	1773600	2239800	1917300	3705500	2073400	2059400	2272900	696850
LIPID-P-0265	DG(18:1_22:5)	GL	DG	686.582	668.538	[M+NH4]+	9	9	9	9	2271300	2432600	1352500	2107800	2149000	2899600	2187200	2313400	1803100	2480500	1892300	3749800	2072700	1969200	1963300	529310
LIPID-P-0266	DG(18:0_22:6)	GL	DG	686.57	668.538	[M+NH4]+	4181800	4778500	4277500	5772400	4516900	4473300	4045900	4352400	3089600	4278500	3725700	2302400	3020100	2908500	3157300	4127900	4715200	4124900	3274900	8369100
LIPID-P-0267	DG(20:0_22:6)	GL	DG	714.613	696.569	[M+NH4]+	330610	395600	413030	391430	281370	237010	294780	325560	239490	272880	179600	191320	163770	174510	164280	300170	322980	461700	225840	155060
LIPID-P-0268	DG(16:1_22:6)	GL	DG	656.52	638.491	[M+NH4]+	9524700	14637000	13673000	18765000	6973800	5598900	4167900	4948500	4868500	6114900	2607200	2329600	1771300	2852200	1843100	4427000	1785300	2165400	1852800	1655100
LIPID-P-0269	DG(18:1_22:6)	GL	DG	684.561	666.522	[M+NH4]+	56938000	85217000	73873000	95781000	62917000	46064000	37110000	45224000	42964000	46904000	39830000	35290000	27247000	39068000	30232000	53588000	31089000	30154000	27476000	16578000
LIPID-P-0270	DG(18:2_22:5)	GL	DG	684.551	666.522	[M+NH4]+	1996700	2963400	2644000	3415400	650080	599020	552230	571340	539340	597380	368030	195680	275460	215870	313370	332710	326040	242150	245080	132680
LIPID-P-0271	DG(18:2_22:6)	GL	DG	682.539	664.507	[M+NH4]+	93131000	142730000	106460000	173150000	35705000	21566000	22189000	22770000	19421000	20358000	21217000	14147000	11896000	16292000	14897000	25325000	15984000	14270000	13350000	8517900
LIPID-P-0272	MG(14:0)	GL	MG	320.289	302.246	[M+NH4]+	5070.3	8455.3	5601.1	8963.3	5619.2	7676.9	6003.2	4288.7	5613.7	3802.1	9	9	9	5934.1	6982.2	6959.2	5008.6	9	4690.8	3015.3
LIPID-P-0274	MG(16:0)	GL	MG	348.321	330.277	[M+NH4]+	869600	803010	814710	967250	785740	724660	829190	709670	807550	787680	748960	762820	662800	734060	644820	865800	707850	825820	686090	657350
LIPID-P-0275	MG(17:0)	GL	MG	362.321	344.293	[M+NH4]+	10494	12752	10374	13164	10676	8659.8	10656	9598	10992	8864.5	12516	10344	7501.8	8773.3	4890.1	9377	9363.2	12068	11345	3166.1
LIPID-P-0276	MG(18:0)	GL	MG	376.352	358.308	[M+NH4]+	672470	690370	714920	882220	667990	668320	720370	664660	634340	652820	655030	652420	632230	657490	602850	726430	654160	680840	593710	537090
LIPID-P-0282	MG(18:1)	GL	MG	374.336	356.293	[M+NH4]+	806600	1381100	715010	1328600	1128500	578460	839350	636350	1025200	1016700	1201200	1255600	611950	1365900	709590	1457400	971040	820360	698270	169760
LIPID-P-0283	MG(18:2)	GL	MG	372.31	354.277	[M+NH4]+	304610	475570	256440	564140	183840	83270	126310	93407	114390	120310	162960	139740	59104	135380	94544	162150	137320	134200	89211	19537
LIPID-P-0287	HexCer(d16:1/22:0)	SP	HexCer	756.7	755.628	[M+H]+	9	11444	9	16259	22082	15717	27777	37025	34325	48583	47057	28648	9	39210	34260	9	24480	44097	42480	12500
LIPID-P-0292	HexCer(d18:1/16:0)	SP	HexCer	700.573	699.565	[M+H]+	2118800	2448800	2213500	2516100	2655400	5001400	2428800	2790200	2191600	3087000	2896300	2518300	4846400	1903000	3439700	2953600	2751000	2303900	2901600	6658300
LIPID-P-0293	HexCer(d18:1/17:0)	SP	HexCer	714.588	713.581	[M+H]+	89861	59576	94572	113760	122320	175020	103280	116620	109090	115520	105140	106330	125900	118500	93257	113350	127180	107990	110880	210690
LIPID-P-0294	HexCer(d18:1/18:0)	SP	HexCer	728.604	727.596	[M+H]+	311910	357720	301530	328170	603740	735100	431830	603310	527010	748480	741410	658840	586920	889690	570930	694770	559630	517550	670350	645290
LIPID-P-0296	HexCer(d18:1/20:0)	SP	HexCer	756.635	755.628	[M+H]+	1207200	1643200	1316400	1341400	2792600	2550000	2589100	3309500	2642300	4066000	3278600	3136400	2088900	4805600	2343100	3194200	3137600	3679000	3643400	1973200
LIPID-P-0297	HexCer(d18:1/22:0)	SP	HexCer	784.667	783.659	[M+H]+	8981800	10625000	8328300	8308500	10323000	10750000	12303000	14919000	12239000	15247000	14272000	16176000	12275000	16658000	13382000	12728000	12236000	19115000	12679000	8532600
LIPID-P-0298	HexCer(d18:1/23:0)	SP	HexCer	798.682	797.674	[M+H]+	3611200	3901300	3750300	3876400	2930000	3314800	3274300	3540100	3107700	4183400	4152700	3956700	3151300	4361900	5108600	3235200	3494200	3533100	3390400	2452700
LIPID-P-0299	HexCer(d18:1/24:0)	SP	HexCer	812.698	811.69	[M+H]+	10419000	13631000	9561200	11107000	7704100	10685000	8216300	9610000	6919100	9313400	9575900	9141200	10998000	9848000	12027000	7991300	7540000	9587400	8348300	9591600
LIPID-P-0300	HexCer(d18:1/25:0)	SP	HexCer	826.714	825.706	[M+H]+	300340	220020	284450	337030	241440	258850	231430	265990	224390	345770	445070	317250	308240	373960	281890	250890	291440	247000	224770	197740
LIPID-P-0301	HexCer(d18:1/26:0)	SP	HexCer	840.729	839.721	[M+H]+	100560	45865	60518	131950	32935	43048	68405	52027	22213	61402	90975	50327	47868	78844	59901	46531	56659	76859	43849	40756
LIPID-P-0302	HexCer(d18:1/16:1)	SP	HexCer	698.557	697.549	[M+H]+	91746	108400	81616	86843	77582	73896	81614	75125	89297	98004	88216	91248	93773	94313	93952	72192	94617	113890	86040	48878
LIPID-P-0311	HexCer(d18:2/22:0)	SP	HexCer	782.7	781.643	[M+H]+	106330	9	100980	90076	149230	29734	155070	202320	175210	206020	204970	198450	135120	185510	162290	145290	172100	213370	181670	14796
LIPID-P-0312	HexCer(d18:2/24:0)	SP	HexCer	810.7	809.674	[M+H]+	144900	180820	122830	163880	9	115390	60538	54588	54279	67568	114070	99782	112530	115300	161870	101480	96044	158590	54467	97218
LIPID-P-0317	Hex2Cer(d18:1/16:0)	SP	HexCer	862.6	861.618	[M+H]+	323750	367320	309450	464570	246070	478670	244190	189460	295940	271600	335930	259650	364970	230090	319510	164890	326730	303350	205540	606280
LIPID-P-0318	Hex2Cer(d18:1/18:0)	SP	HexCer	890.7	889.649	[M+H]+	58953	72893	61296	80633	71613	86201	55299	71499	101570	94307	80795	85095	86928	89052	96059	60408	107910	9	67586	112300
LIPID-P-0319	Hex2Cer(d18:1/20:0)	SP	HexCer	918.7	917.68	[M+H]+	176000	182030	163820	207910	123880	151850	161670	165730	192200	162280	178420	144070	167660	181880	203020	152080	191620	218150	174750	227680
LIPID-P-0320	Hex2Cer(d18:1/22:0)	SP	HexCer	946.7	945.712	[M+H]+	595860	708530	520140	504620	292240	383390	339790	151440	147880	406750	430450	421340	73057	361640	432580	325510	423880	470100	349220	548460
LIPID-P-0321	Hex2Cer(d18:1/24:0)	SP	HexCer	974.8	973.743	[M+H]+	516430	512350	504510	929800	178150	343370	230860	243040	211180	266550	270010	253810	315720	208980	375000	198250	293850	265900	202070	441570
LIPID-P-0322	Hex2Cer(d18:1/24:1)	SP	HexCer	972.7	971.727	[M+H]+	579480	749980	495710	876850	222630	409210	113860	299410	261310	276890	325860	323570	409340	319740	415190	253210	345660	307200	252490	520580
LIPID-P-0323	Hex2Cer(d18:2/16:0)	SP	HexCer	860.6	859.602	[M+H]+	78409	69941	70224	93172	81434	43147	46808	85615	81022	111650	139800	145420	90464	161390	119550	131660	78523	150010	85251	127100
LIPID-P-0332	SHexCer(d18:1:/16:0)	SP	HexCer	780.8	779.522	[M+H]+	2688000	2459600	2575600	3793400	1839600	2047400	2060200	2051100	2322400	3019200	2989000	2765600	2338900	3274100	3427300	2492000	2238200	2256700	2326300	1591500
LIPID-P-0334	SHexCer(d18:1:/24:0)	SP	HexCer	892.8	891.647	[M+H]+	332740	245960	264510	358670	282530	470270	197140	315820	186800	293450	151070	208630	110120	159980	69527	184930	115990	135520	106590	80459
LIPID-P-0350	LPC(14:0/0:0)	GP	LPC	468.309	467.301	[M+H]+	7207100	9313000	7928300	7796700	3443900	2256600	3080900	2748100	3479500	3556800	4241700	4766500	2475300	4388300	3498700	5847700	3846800	3499600	3301000	1514400
LIPID-P-0351	LPC(0:0/15:0)	GP	LPC	482.322	481.317	[M+H]+	4745000	6038900	5666700	7317900	2667900	2072200	2732900	2518300	2520000	2555000	2822800	3233800	1955900	2875700	2048900	3491400	3313300	2890200	2397000	1089200
LIPID-P-0352	LPC(15:0/0:0)	GP	LPC	482.322	481.317	[M+H]+	5082400	6497800	5991800	7342000	2744100	2118800	2709700	2697500	2605800	2678600	2885000	3463600	2082600	2916900	2136700	3640700	3327700	2951700	2394400	1145600
LIPID-P-0353	LPC(0:0/16:0)	GP	LPC	496.34	495.332	[M+H]+	1974200	2012600	1355400	1951500	1126400	894190	976920	742020	826640	1062500	1228200	1262800	839010	1109000	1033200	1477100	1031000	915200	1008700	615920
LIPID-P-0354	LPC(16:0/0:0)	GP	LPC	496.34	495.332	[M+H]+	9794000	12774000	12005000	12012000	9014000	7742700	8583000	9042000	8161000	9336000	9562000	12829000	7378800	9563200	7225300	11829000	10893000	9607800	9250000	4524200
LIPID-P-0355	LPC(0:0/17:0)	GP	LPC	510.356	509.348	[M+H]+	3444700	3550400	4446600	4857600	2061800	1574600	1238500	2101100	1849200	1958900	1674000	2514700	1637000	2619700	1081800	2747800	2691800	1932200	2173700	562440
LIPID-P-0356	LPC(17:0/0:0)	GP	LPC	510.356	509.348	[M+H]+	16375000	18347000	19252000	27376000	15991000	11808000	13227000	14657000	12696000	13121000	13915000	15791000	11137000	13183000	11097000	19243000	16805000	14920000	13330000	8235400
LIPID-P-0357	LPC(0:0/18:0)	GP	LPC	524.372	523.364	[M+H]+	4256900	5087500	4809400	5044100	5173800	3851200	3961200	5353700	3806300	4600200	4114800	4885500	3980300	4615200	2285600	5718500	4789000	4446700	4014000	3804900
LIPID-P-0358	LPC(18:0/0:0)	GP	LPC	524.372	523.364	[M+H]+	4612300	5536900	5112000	5526400	5537800	4372300	4330700	5307100	4114900	4791200	4401700	5318800	4234300	5118800	3939800	6251000	5332100	5071400	4472100	4125000
LIPID-P-0359	LPC(0:0/19:0)	GP	LPC	538.388	537.379	[M+H]+	1740100	1653500	2427800	2812200	581850	577720	492540	603440	481040	793060	631880	775790	627070	768330	469470	996270	638390	590110	469910	302880
LIPID-P-0360	LPC(19:0/0:0)	GP	LPC	538.388	537.379	[M+H]+	7112700	8043800	9395300	13691000	4967900	3166800	3451200	4614000	3370500	3139500	4204400	4701200	3387400	3281000	3463200	5158800	3819900	3504400	3499700	2702200
LIPID-P-0361	LPC(0:0/20:0)	GP	LPC	552.403	551.395	[M+H]+	811000	949610	935070	1505700	248890	228440	208030	288710	266240	292230	303450	384280	260570	315680	263060	419820	358390	382760	310680	139050
LIPID-P-0362	LPC(20:0/0:0)	GP	LPC	552.403	551.395	[M+H]+	5511100	8178600	6713700	8749400	4143400	3206400	3595000	4730400	3862400	3770100	3703600	5447800	4509800	2972900	3544700	4964700	5106800	5694300	3921700	2021100
LIPID-P-0363	LPC(22:0/0:0)	GP	LPC	580.434	579.426	[M+H]+	400020	480910	340150	459910	220930	205750	238510	192690	200390	215180	260390	237070	211840	256000	280050	295660	272130	278160	270470	272800
LIPID-P-0364	LPC(24:0/0:0)	GP	LPC	608.466	607.458	[M+H]+	657360	623720	537130	583680	339960	364430	428950	325400	400160	404620	428040	393030	350870	405480	444600	448850	467410	394050	469250	470030
LIPID-P-0366	LPC(14:1/0:0)	GP	LPC	466.293	465.286	[M+H]+	201220	127270	150530	120910	52399	39124	52529	44605	58219	68420	65827	75181	40142	60525	62102	71065	32538	38735	48200	30180
LIPID-P-0368	LPC(16:1/0:0)	GP	LPC	494.325	493.317	[M+H]+	23628000	48964000	30793000	33864000	12664000	11127000	15750000	12942000	14578000	17248000	18157000	19853000	10967000	15943000	8639900	24068000	15584000	14516000	11302000	5886600
LIPID-P-0369	LPC(17:1/0:0)	GP	LPC	508.339	507.332	[M+H]+	3107400	4115000	3997300	4097500	1694600	969820	1459600	1445000	1679700	1828400	2186600	3029600	1264000	2079800	1339400	2866200	2159900	1693000	1293800	576930
LIPID-P-0370	LPC(0:0/18:1)	GP	LPC	522.356	521.348	[M+H]+	15607000	11993000	11521000	9033500	12092000	9437200	12314000	12732000	14223000	13653000	9477600	13540000	9934300	11626000	8111800	11929000	9497400	13622000	10264000	3935800
LIPID-P-0371	LPC(18:1/0:0)	GP	LPC	522.356	521.348	[M+H]+	15387000	12130000	8315600	4652700	11661000	9204100	12657000	11865000	15017000	13718000	8709500	10701000	9640400	12427000	8086000	12065000	9439200	13586000	10290000	3962000
LIPID-P-0372	LPC(19:1/0:0)	GP	LPC	536.371	535.364	[M+H]+	1128300	1923400	2168700	2142900	541980	404770	370020	484270	451550	684430	664570	974730	545590	783450	489070	1236400	447110	392700	385390	238810
LIPID-P-0373	LPC(0:0/20:1)	GP	LPC	550.387	549.379	[M+H]+	10550000	7925900	7345500	6464400	6069600	3901200	4400300	5845800	6402500	7120000	4126100	8102000	3851500	5777500	3462700	6993100	4156100	5712600	4664500	1465900
LIPID-P-0374	LPC(20:1/0:0)	GP	LPC	550.387	549.379	[M+H]+	11819000	17554000	17240000	12602000	6773100	7204900	5355600	7841900	7865300	9032200	8011100	13474000	8400200	9962800	7514800	14649000	6228300	6901700	6436500	3775500
LIPID-P-0375	LPC(0:0/22:1)	GP	LPC	578.419	577.411	[M+H]+	387570	295580	248570	278720	108350	83579	111270	122070	113900	154530	114270	187330	90907	147600	90594	195310	114550	124340	120870	56549
LIPID-P-0376	LPC(22:1/0:0)	GP	LPC	578.419	577.411	[M+H]+	517750	770770	655160	822310	268910	264460	271280	325580	270150	341810	313130	532460	366760	382510	267630	441860	412550	402170	318690	241550
LIPID-P-0377	LPC(24:1/0:0)	GP	LPC	606.45	605.442	[M+H]+	216870	280980	197880	284190	95805	105230	104700	96247	78754	102030	128850	119050	100570	111840	106170	113160	123680	116650	109070	124910
LIPID-P-0378	LPC(0:0/18:2)	GP	LPC	520.34	519.332	[M+H]+	41484000	31265000	29435000	27803000	20336000	12908000	20804000	20919000	20600000	20186000	15740000	18973000	12088000	17530000	13080000	17003000	15177000	20165000	16635000	7833500
LIPID-P-0379	LPC(18:2/0:0)	GP	LPC	520.34	519.332	[M+H]+	41555000	30937000	29615000	27323000	19835000	12998000	20244000	20533000	20636000	20306000	15431000	18594000	12253000	17449000	12977000	16830000	15753000	19665000	16119000	7872100
LIPID-P-0380	LPC(0:0/20:2)	GP	LPC	548.372	547.364	[M+H]+	27376000	22257000	19415000	15597000	17370000	11800000	13604000	17507000	19997000	20084000	13168000	23059000	10983000	18476000	11377000	18510000	12038000	15681000	13948000	5150400
LIPID-P-0381	LPC(20:2/0:0)	GP	LPC	548.372	547.364	[M+H]+	6779400	8392300	7400000	5906000	2959700	2289500	2409200	3155200	3719300	3606700	3014800	4714100	2800800	3812400	2859600	5620500	2941300	2658000	2109200	1473200
LIPID-P-0382	LPC(22:2/0:0)	GP	LPC	576.403	575.395	[M+H]+	9	229410	9	9	9	91211	9	9	95875	9	177970	173360	247520	123830	88327	9	9	9	9	9
LIPID-P-0383	LPC(18:3/0:0)	GP	LPC	518.325	517.317	[M+H]+	99300000	73065000	70867000	80432000	47249000	29891000	48202000	49121000	58855000	56542000	36782000	42676000	33222000	33652000	30923000	43886000	30901000	48686000	41108000	21014000
LIPID-P-0384	LPC(20:3/0:0)	GP	LPC	546.356	545.348	[M+H]+	334350000	280660000	267700000	209560000	290110000	220160000	226840000	314460000	298570000	332110000	221100000	395840000	203280000	313390000	181440000	277700000	184550000	281670000	236900000	57304000
LIPID-P-0385	LPC(18:4/0:0)	GP	LPC	516.309	515.301	[M+H]+	873580	738330	685010	793570	45425	51892	91022	74102	100060	44148	54923	66464	67167	64612	81188	97885	71585	117300	96467	75185
LIPID-P-0386	LPC(20:4/0:0)	GP	LPC	544.34	543.332	[M+H]+	21196000	15777000	15797000	14381000	23971000	15270000	16016000	21080000	19643000	21847000	17622000	25002000	17602000	25612000	16353000	27103000	15891000	20980000	18839000	7574300
LIPID-P-0387	LPC(0:0/22:4)	GP	LPC	572.372	571.364	[M+H]+	15546000	13189000	11414000	11288000	17462000	15280000	13418000	16667000	19133000	20058000	12959000	18856000	13922000	19478000	13074000	21554000	13483000	16957000	15748000	5687500
LIPID-P-0388	LPC(22:4/0:0)	GP	LPC	572.372	571.364	[M+H]+	15810000	13335000	11623000	11315000	17245000	15433000	13555000	16812000	19357000	19989000	13165000	19395000	14199000	19321000	13317000	22102000	13944000	17253000	15731000	5809500
LIPID-P-0389	LPC(20:5/0:0)	GP	LPC	542.325	541.317	[M+H]+	93462000	73682000	57232000	50347000	18178000	7576600	13455000	11914000	13242000	12689000	13458000	14749000	9335900	16579000	12422000	16204000	9821700	12107000	9389100	8999400
LIPID-P-0390	LPC(0:0/22:5)	GP	LPC	570.364	569.348	[M+H]+	86688000	66100000	49209000	62551000	58030000	34850000	44597000	48185000	50129000	47513000	38048000	56654000	27751000	55817000	33566000	64961000	44193000	48720000	37034000	20043000
LIPID-P-0391	LPC(22:5/0:0)	GP	LPC	570.364	569.348	[M+H]+	29106000	22899000	17787000	16750000	13936000	9835900	13602000	12605000	14879000	14416000	9566100	13786000	8947200	11680000	9561300	14082000	12101000	13558000	10683000	3871000
LIPID-P-0392	LPC(22:6/0:0)	GP	LPC	568.34	567.332	[M+H]+	395030000	339760000	306960000	315800000	309100000	204420000	249910000	274100000	273800000	266590000	227270000	306010000	181180000	296490000	203940000	338830000	247900000	272480000	226510000	121790000
LIPID-P-0393	LPC(O-14:0)	GP	LPC-O	454.33	453.322	[M+H]+	74992	139200	102350	159680	35239	46933	44266	42525	39717	39560	43317	56508	36579	31054	39501	47966	69539	46135	37532	44427
LIPID-P-0394	LPC(O-16:0)	GP	LPC-O	482.361	481.353	[M+H]+	10132000	13110000	9874100	15489000	7038700	9345800	7712300	5995500	5926500	7512600	4825400	10471000	7176700	7492600	6515900	7734300	11747000	8575400	9676300	10689000
LIPID-P-0395	LPC(O-18:0)	GP	LPC-O	510.392	509.385	[M+H]+	4418400	4661000	3854400	6330400	3614700	3847700	4768500	3817100	4992600	5253300	4299400	4854300	3518500	4041100	2602200	4613200	6318600	4760700	5345100	5749600
LIPID-P-0396	LPC(O-20:0)	GP	LPC-O	538.424	537.416	[M+H]+	691590	666820	606390	977790	440800	498580	617040	603920	638440	658120	516910	628320	509960	512300	308470	624000	745970	744500	549950	954380
LIPID-P-0397	LPC(O-22:0)	GP	LPC-O	566.455	565.447	[M+H]+	269160	248540	294640	361240	117530	144800	176640	202640	178760	195640	183890	175300	211930	194370	117020	204960	209320	258210	197100	251460
LIPID-P-0398	LPC(O-14:1)	GP	LPC-O	452.314	451.306	[M+H]+	52955	109970	64421	135460	9	9	9	4820.2	4345.7	9	9	9	9	9	6376.4	9	20335	4565	9	9
LIPID-P-0399	LPC(O-16:1)	GP	LPC-O	480.345	479.338	[M+H]+	482780	1116600	574730	1108500	356380	250320	340480	260890	374490	426490	506060	681020	193730	471980	206610	708440	749120	455870	402910	159260
LIPID-P-0400	LPC(O-18:1)	GP	LPC-O	508.377	507.369	[M+H]+	10452000	18014000	11729000	18509000	7891700	9093200	7477100	6574400	6734400	7636300	8289100	11706000	6502600	8028200	6840800	10254000	11959000	7896500	9317800	9678600
LIPID-P-0401	LPC(O-20:1)	GP	LPC-O	536.408	535.4	[M+H]+	262960	347040	272510	433370	171770	209140	182720	190890	210290	230880	194690	289240	146550	185830	125670	270030	323400	245100	231530	240430
LIPID-P-0402	LPC(O-22:1)	GP	LPC-O	564.439	563.431	[M+H]+	152580	195310	108030	196750	154100	84545	109260	121240	102660	119870	131970	139800	73185	132950	81797	189480	156840	125610	125740	59193
LIPID-P-0403	LPC(O-18:2)	GP	LPC-O	506.361	505.353	[M+H]+	616270	1070700	779890	1155200	262540	338590	251550	222850	236640	264430	326330	426760	255290	275430	220710	360120	492370	240230	357410	308420
LIPID-P-0404	LPC(O-20:2)	GP	LPC-O	534.392	533.385	[M+H]+	192870	324740	237400	366310	99728	138220	92989	89453	82841	104100	108820	185270	110250	99752	77018	153850	194620	102610	128810	111630
LIPID-P-0405	LPC(O-22:2)	GP	LPC-O	562.424	561.416	[M+H]+	135150	96276	142750	150400	78711	40198	148210	68384	45457	65027	172980	100870	41736	62240	78030	197120	89770	57588	105700	71711
LIPID-P-0406	LPC(O-20:3)	GP	LPC-O	532.377	531.369	[M+H]+	32859	57432	43099	66541	26670	31156	21499	21972	19851	23990	26646	38837	19548	28440	17968	27913	43798	17986	30796	21678
LIPID-P-0407	LPE(0:0/16:0)	GP	LPE	454.293	453.286	[M+H]+	880750	1291800	883340	1947400	443300	353140	421870	359900	415370	611120	618910	1057000	354390	494900	372310	819390	652650	578850	360530	192550
LIPID-P-0408	LPE(16:0/0:0)	GP	LPE	454.293	453.286	[M+H]+	67744000	98440000	62507000	89897000	45702000	35042000	33580000	33467000	43752000	42078000	52802000	78455000	37204000	49272000	31207000	55241000	59331000	54342000	31590000	18364000
LIPID-P-0409	LPE(17:0/0:0)	GP	LPE	468.305	467.301	[M+H]+	1797300	2213500	1714900	3370600	1309200	1006400	936620	1027500	1152200	1095800	1254900	1760700	938170	1039000	864440	1396500	1730600	1399800	831940	411750
LIPID-P-0410	LPE(0:0/18:0)	GP	LPE	482.325	481.317	[M+H]+	147640000	218590000	124140000	199680000	122580000	102370000	95392000	111830000	106430000	112140000	123400000	183150000	99494000	111850000	82761000	137440000	162050000	145520000	86814000	49625000
LIPID-P-0411	LPE(18:0/0:0)	GP	LPE	482.325	481.317	[M+H]+	139670000	201840000	120200000	188630000	115390000	95577000	89157000	107440000	100340000	105880000	116140000	173180000	94058000	107490000	76401000	130060000	150030000	138950000	81926000	47893000
LIPID-P-0412	LPE(20:0/0:0)	GP	LPE	510.356	509.348	[M+H]+	1574300	2141400	1223300	2239800	693610	716290	612900	833620	784440	653220	730850	1471600	841450	632090	707710	878970	991890	1191100	564830	220990
LIPID-P-0413	LPE(22:0/0:0)	GP	LPE	538.387	537.379	[M+H]+	61708	110360	51276	98287	23805	31429	26531	33418	29272	18366	37573	42931	36720	31992	33917	43174	46611	51092	19994	16485
LIPID-P-0415	LPE(16:1/0:0)	GP	LPE	452.278	451.27	[M+H]+	3461700	4750800	3074100	4313300	1207900	634880	811150	794250	1148400	1129100	1316100	1789900	879230	1194800	735190	1516200	975600	1062100	775420	214980
LIPID-P-0416	LPE(17:1/0:0)	GP	LPE	466.29	465.286	[M+H]+	243580	342240	254790	396690	135210	83569	109190	108210	141840	142160	170720	239960	119830	165870	99602	181950	147880	136340	93232	32675
LIPID-P-0417	LPE(0:0/18:1)	GP	LPE	480.309	479.301	[M+H]+	4397400	4184300	2218600	3526500	2561900	1858600	2369800	1659400	3492200	2745600	2210500	3801000	1841600	2141200	1538700	2658600	2480700	3591300	2026900	892170
LIPID-P-0418	LPE(18:1/0:0)	GP	LPE	480.309	479.301	[M+H]+	35508000	53129000	34955000	41391000	28121000	20700000	20018000	21945000	28407000	27829000	34363000	53249000	24660000	35197000	22391000	39647000	34900000	31757000	19692000	9393100
LIPID-P-0419	LPE(0:0/20:1)	GP	LPE	508.34	507.332	[M+H]+	695200	573150	463650	611230	333650	235620	250030	360820	449720	367660	294030	509490	312130	331280	256740	377630	314080	394910	254790	80698
LIPID-P-0420	LPE(20:1/0:0)	GP	LPE	508.34	507.332	[M+H]+	3569500	6872100	4072200	6577600	1607900	1319700	1146300	1526300	1589200	1837800	2359300	4410500	1743200	2269400	1151200	3019800	2057000	2033800	1302200	386880
LIPID-P-0421	LPE(22:1/0:0)	GP	LPE	536.372	535.364	[M+H]+	143290	244220	146180	224390	64055	34826	34290	56542	54605	60157	87512	140780	62588	64957	44362	115170	83883	78765	29024	20921
LIPID-P-0423	LPE(0:0/18:2)	GP	LPE	478.293	477.286	[M+H]+	57078000	50114000	34051000	45968000	21536000	13898000	21770000	18361000	24996000	20300000	17541000	23233000	13696000	16255000	13641000	16259000	18839000	26011000	14860000	7150600
LIPID-P-0424	LPE(18:2/0:0)	GP	LPE	478.293	477.286	[M+H]+	57506000	48325000	34517000	45648000	21682000	13784000	21308000	18496000	25279000	20706000	17580000	24131000	13825000	16141000	13577000	15823000	19439000	25618000	14917000	7440600
LIPID-P-0425	LPE(0:0/20:2)	GP	LPE	506.325	505.317	[M+H]+	822010	773910	534920	670330	281500	229170	223860	224700	394040	351750	272590	384170	264610	253620	254200	336650	335750	353160	214880	69781
LIPID-P-0426	LPE(20:2/0:0)	GP	LPE	506.325	505.317	[M+H]+	417980	798480	480920	636710	159150	141630	119370	181690	182080	185820	226810	352870	200280	214680	134410	272090	189690	216870	107850	56236
LIPID-P-0427	LPE(22:2/0:0)	GP	LPE	534.356	533.348	[M+H]+	74283	72559	43657	67719	13590	13922	8243.8	14990	13520	31304	13852	30837	28622	9	9	19085	8271.8	17949	9	2016.5
LIPID-P-0428	LPE(18:3/0:0)	GP	LPE	476.278	475.27	[M+H]+	1383900	1281200	963420	575590	352260	227220	332070	263610	481330	351600	329560	389910	285090	232470	253440	298470	352550	437680	266250	131670
LIPID-P-0429	LPE(0:0/20:3)	GP	LPE	504.309	503.301	[M+H]+	9576400	8652500	7379500	7335900	5527500	4460400	4773200	5655800	7137100	6668900	4959000	10021000	5055700	5607200	3761200	5030800	4964400	7428300	4063300	1141900
LIPID-P-0430	LPE(20:3/0:0)	GP	LPE	504.309	531.332	[M+H]+	9929500	8773800	7263900	7398700	5869300	4646200	5123900	5889200	7185000	6733200	5094300	10111000	5098200	5657900	3924600	5090000	5032100	7358000	4188400	1187700
LIPID-P-0431	LPE(22:3/0:0)	GP	LPE	532.34	531.332	[M+H]+	118510	103350	78845	85261	126300	103550	109410	114660	142900	147610	109480	201270	116630	137060	110680	142160	140590	155210	112060	37762
LIPID-P-0432	LPE(20:4/0:0)	GP	LPE	502.293	501.286	[M+H]+	73119000	64302000	55490000	62605000	70020000	47897000	57810000	74163000	76998000	72970000	65061000	95866000	52688000	77845000	58144000	72614000	63000000	80481000	57072000	22702000
LIPID-P-0433	LPE(22:4/0:0)	GP	LPE	530.325	529.317	[M+H]+	2505200	2461800	1727100	2056800	2736500	2290100	2301800	2493500	3440100	3330700	2568000	4062900	2451200	3088100	2343100	2949400	3029300	3434300	2460500	962290
LIPID-P-0434	LPE(20:5/0:0)	GP	LPE	500.278	499.27	[M+H]+	4034400	3714000	2892300	2827200	623230	289760	533920	473040	566830	466910	572880	589570	375920	503290	565220	434310	442250	523530	330670	271910
LIPID-P-0435	LPE(0:0/22:5)	GP	LPE	528.309	527.301	[M+H]+	9934500	8698300	6339800	7480200	4543000	3816300	4760800	3676600	5429400	4894500	4173700	5195700	3557200	3529800	3354800	4072900	5138900	5483500	3141100	1339800
LIPID-P-0436	LPE(22:5/0:0)	GP	LPE	528.309	527.301	[M+H]+	3237800	3392100	1946700	2480900	5245900	5456200	3885200	5546200	8448600	8211000	6654500	8680400	5472800	6659900	5289100	8508600	7515300	7551600	5958000	1569400
LIPID-P-0437	LPE(22:6/0:0)	GP	LPE	526.293	525.286	[M+H]+	206570000	184950000	127890000	172860000	131490000	88435000	102710000	99544000	130130000	116730000	124210000	158020000	79624000	128760000	79833000	140600000	126780000	142190000	85657000	43438000
LIPID-P-0438	LPE(P-16:0)	GP	LPE-P	438.3	437.291	[M+H]+	1220900	2852200	1143200	2666700	611440	419330	501550	374160	636360	784270	1185200	1823800	431700	941730	577460	1160600	1377000	817820	634490	188120
LIPID-P-0439	LPE(P-17:0)	GP	LPE-P	452.31	451.306	[M+H]+	51323	105560	43361	104490	19932	12828	16996	9	22292	25060	36916	54210	12426	33871	18534	34724	41636	24071	16285	9
LIPID-P-0440	LPE(P-18:0)	GP	LPE-P	466.3	465.322	[M+H]+	714640	1651100	653230	1335500	592340	419420	485480	431480	780450	801310	1233400	1923100	522030	1134700	559760	1275100	1538100	1034400	660240	237050
LIPID-P-0441	LPE(P-20:0)	GP	LPE-P	494.3	493.353	[M+H]+	115280	214010	111760	196400	100310	74996	83286	88899	109540	120550	157670	246540	91051	136430	87499	196530	204820	172300	81946	62715
LIPID-P-0445	LPE(P-18:1)	GP	LPE-P	464.3	463.306	[M+H]+	238290	668800	245430	515430	119230	72334	85804	62542	110890	143150	234090	390570	77574	200190	94608	260570	286970	166960	112110	38800
LIPID-P-0471	PC(14:0_14:0)	GP	PC	678.507	677.5	[M+H]+	839650	671180	637510	642890	375460	494930	454970	430530	420160	500660	569310	476470	509970	494930	860460	516560	512410	467920	564820	584140
LIPID-P-0472	PC(16:0_14:0)	GP	PC	706.539	705.531	[M+H]+	332650	336720	312370	275990	202660	205940	189700	185090	172380	244440	233070	157750	249440	222990	324500	190570	242880	162510	244360	245930
LIPID-P-0473	PC(15:0_16:0)	GP	PC	720.554	719.547	[M+H]+	11803000	12776000	11985000	15878000	5631800	6351700	5633600	6106100	5503700	5544200	5492000	5177200	5520800	5634100	7145000	7645200	7305400	5184800	5741000	6019600
LIPID-P-0474	PC(16:0_16:0)	GP	PC	734.57	733.562	[M+H]+	6135900	5954300	5738600	7599900	4501200	5437200	3831600	4344500	3977800	4677400	4759000	4766000	4809300	4997300	5881700	5649400	4812500	4369100	5436500	4597300
LIPID-P-0475	PC(16:0_18:0)	GP	PC	762.601	761.593	[M+H]+	114730000	123560000	120760000	137880000	123810000	114000000	107940000	121610000	123960000	124940000	130810000	130540000	140230000	152180000	172280000	160400000	159730000	118050000	146040000	128380000
LIPID-P-0477	PC(16:0_22:0)	GP	PC	818.664	817.656	[M+H]+	8981800	9225500	6957400	10498000	4355200	4350900	5228200	4668700	4345400	4257400	5432300	4470800	5405800	4660800	6491400	4619800	6504700	6558500	4570500	6877700
LIPID-P-0480	PC(15:0_16:1)	GP	PC	718.539	717.531	[M+H]+	2663700	2540200	3511800	2834500	1353700	1455900	1616900	1581000	1407800	1577300	1465200	1290100	1682200	1515900	1843800	1366100	1200000	1384300	1471400	1367500
LIPID-P-0481	PC(16:0_16:1)	GP	PC	732.554	731.547	[M+H]+	2483100	3155000	3254200	2590700	1503600	1703700	2173100	1852500	1838700	2006400	1638000	1513700	1901100	1579600	1930100	1481400	1609600	1808600	1656800	1693200
LIPID-P-0482	PC(16:0_18:1)	GP	PC	760.586	759.578	[M+H]+	21710000	24615000	22828000	19158000	23399000	30340000	31614000	30796000	26097000	28416000	26600000	26006000	28284000	25672000	28211000	25715000	29375000	31043000	29076000	25485000
LIPID-P-0483	PC(17:0_18:1)	GP	PC	774.601	773.593	[M+H]+	16748000	38462000	46956000	46490000	39891000	45659000	53651000	51166000	44100000	60001000	40491000	43801000	47139000	40418000	47747000	42997000	52668000	54319000	52436000	49034000
LIPID-P-0484	PC(18:0_18:1)	GP	PC	788.617	787.609	[M+H]+	4144500	4636500	5053300	3998200	5402100	5698000	6284800	7049900	5630800	6106000	4781800	5004900	6186100	5522000	5983500	5432600	5747000	6275900	5762200	8505600
LIPID-P-0486	PC(16:0_22:1)	GP	PC	816.648	815.64	[M+H]+	19264000	19520000	21990000	20251000	15954000	16099000	15590000	20387000	15371000	17908000	15657000	16857000	19292000	17219000	19346000	18344000	17814000	21964000	19295000	21854000
LIPID-P-0487	PC(18:1_22:0)	GP	PC	844.68	843.672	[M+H]+	2002100	2301400	2143500	2211200	1062400	1513900	1252200	1363900	1106600	1266900	444810	670780	1543500	1070000	1735400	1300400	1475600	1473400	1448100	1914500
LIPID-P-0489	PC(14:0_18:2)	GP	PC	730.539	729.531	[M+H]+	8042200	8137800	10104000	7288000	4014800	4138500	4807200	3779800	4325600	4036900	4461900	3427200	4272300	3974900	5792200	3651300	3977600	4292600	4510800	5369900
LIPID-P-0490	PC(16:0_18:2)	GP	PC	758.57	757.562	[M+H]+	33422000	32110000	35131000	30625000	26869000	28333000	35456000	32783000	26536000	28281000	28421000	24814000	26266000	24688000	27578000	24526000	31871000	32060000	30878000	31941000
LIPID-P-0491	PC(17:1_18:1)	GP	PC	772.586	771.578	[M+H]+	103120000	86217000	113970000	113810000	73242000	72524000	89548000	82829000	75737000	79562000	72101000	60164000	70481000	67380000	73008000	64628000	82631000	82260000	86544000	83755000
LIPID-P-0492	PC(18:0_18:2)	GP	PC	786.601	785.593	[M+H]+	16232000	15127000	17349000	15071000	14076000	13103000	15521000	16858000	13492000	14237000	12857000	11547000	13688000	12436000	14352000	12200000	14168000	14246000	15512000	23066000
LIPID-P-0493	PC(19:0_18:2)	GP	PC	800.617	799.609	[M+H]+	33954000	28725000	40144000	51799000	17954000	15912000	19468000	21712000	15772000	15163000	17374000	12925000	16407000	13663000	19037000	15415000	16473000	17066000	17591000	27277000
LIPID-P-0494	PC(18:0_20:2)	GP	PC	814.633	813.625	[M+H]+	9	9	27322000	9	35316000	38033000	31957000	45196000	54981000	41966000	34980000	46276000	80086000	42643000	39966000	39451000	35541000	59151000	44184000	48704000
LIPID-P-0495	PC(18:1_22:1)	GP	PC	842.664	841.656	[M+H]+	1114300	785750	1006000	2138600	722630	827830	535110	1194400	444550	391090	1045300	782280	1258800	885010	1307700	966760	1049100	1210700	1072900	1363700
LIPID-P-0496	PC(18:1_24:1)	GP	PC	870.695	869.687	[M+H]+	302180	414490	420250	329730	198620	370960	225230	214770	157950	265190	232770	258950	315610	202760	251410	232790	300100	215300	255810	541350
LIPID-P-0498	PC(16:0_18:3)	GP	PC	756.554	755.547	[M+H]+	186210000	177040000	234910000	229480000	127950000	169500000	211540000	166110000	180100000	203550000	166270000	134070000	211750000	147640000	161290000	130270000	173820000	215660000	180600000	242210000
LIPID-P-0499	PC(17:1_18:2)	GP	PC	770.57	769.562	[M+H]+	19120000	19801000	21153000	22193000	9836000	10560000	13423000	12243000	12741000	12558000	11304000	10688000	11454000	11181000	11881000	10118000	9959600	11525000	11371000	9684800
LIPID-P-0501	PC(17:0_20:3)	GP	PC	798.601	797.593	[M+H]+	6619800	5161800	7337300	9	7633400	7029000	6785800	9194800	7268900	8287500	7090300	6720700	7023300	6344600	7038000	7227500	7220700	7130600	8580200	5104800
LIPID-P-0502	PC(18:0_20:3)	GP	PC	812.617	811.609	[M+H]+	2626400	2581800	3386400	2412500	4259800	4852700	3812700	5723100	3833800	5069400	3946800	4824000	4836300	4475000	3990600	4307600	3849600	4663400	4672100	4699700
LIPID-P-0503	PC(18:2_22:1)	GP	PC	840.648	839.64	[M+H]+	3729100	3297600	4065900	3677300	3182300	4973800	3714900	5597900	3768400	4057600	3460200	4451900	6031200	3476700	4212600	4133800	3541100	5534500	1935200	2750300
LIPID-P-0504	PC(18:0_24:3)	GP	PC	868.68	867.672	[M+H]+	491410	1310800	1422100	1281900	9	917160	9	9	9	9	697740	9	9	9	947300	637510	893890	9	9	1101700
LIPID-P-0505	PC(14:0_20:4)	GP	PC	754.539	753.531	[M+H]+	43854000	44403000	25865000	45277000	30125000	30845000	33519000	32181000	34227000	37600000	33217000	27391000	33429000	36469000	45954000	36969000	29769000	33235000	37182000	34569000
LIPID-P-0506	PC(15:0_20:4)	GP	PC	768.554	767.547	[M+H]+	19965000	18376000	22613000	24878000	23152000	20971000	20785000	26727000	20180000	22283000	23862000	21723000	25064000	27380000	27932000	26320000	21643000	24610000	27993000	18602000
LIPID-P-0507	PC(16:0_20:4)	GP	PC	782.57	781.562	[M+H]+	18778000	18390000	19974000	19388000	27857000	27393000	26306000	31558000	25488000	30248000	30346000	28938000	28635000	32471000	29652000	32457000	27567000	29168000	30918000	26330000
LIPID-P-0508	PC(20:4_17:0)	GP	PC	796.57	793.562	[M+H]+	66586000	51282000	68396000	80294000	105000000	82935000	85812000	102470000	84207000	88918000	103120000	83027000	88664000	110680000	100590000	118140000	102850000	89342000	113220000	100240000
LIPID-P-0509	PC(18:0_20:4)	GP	PC	810.601	809.593	[M+H]+	11290000	10417000	11984000	11206000	17531000	16560000	15788000	19267000	14635000	17297000	17507000	15717000	18918000	20896000	19198000	20441000	18133000	17173000	19726000	22962000
LIPID-P-0510	PC(19:0_20:4)	GP	PC	824.617	823.609	[M+H]+	21300000	15788000	23344000	31754000	25128000	21010000	18980000	25426000	19036000	19757000	23652000	18608000	23567000	21501000	27020000	27484000	20190000	18888000	22425000	24143000
LIPID-P-0511	PC(18:0_22:4)	GP	PC	838.633	837.625	[M+H]+	14569000	14748000	16778000	15262000	29483000	37676000	28697000	39238000	30489000	36479000	30814000	26372000	41765000	37162000	40401000	42442000	39761000	37171000	42316000	46652000
LIPID-P-0512	PC(20:3_22:1)	GP	PC	866.664	865.656	[M+H]+	809790	761540	902610	810210	1136800	1468900	1070300	1409000	975060	1234500	1080300	1105800	1426400	1172800	1420300	1387000	1309500	1464300	1345800	1741000
LIPID-P-0513	PC(14:0_20:5)	GP	PC	752.523	751.515	[M+H]+	2338600	2358800	2001800	2586100	638940	582870	749880	598580	679570	9	815110	503520	698250	714900	1047000	725420	614670	9	792170	968110
LIPID-P-0514	PC(15:0_20:5)	GP	PC	766.539	765.531	[M+H]+	1561600	1453200	1548000	1775400	534410	372050	553040	436800	450850	463580	512800	376150	429910	531970	733620	536560	463170	487980	517230	543000
LIPID-P-0516	PC(17:1_20:4)	GP	PC	794.57	793.562	[M+H]+	14637000	14909000	15263000	15634000	15824000	16039000	15176000	18258000	17837000	19687000	19382000	21091000	19225000	23533000	19087000	21988000	14441000	15311000	17843000	10427000
LIPID-P-0517	PC(16:0_22:5)	GP	PC	808.586	807.578	[M+H]+	3868300	4302500	4381800	3806600	4655800	4516900	4702400	4978800	4911300	5139300	5492800	6063300	6168300	7217800	6110800	7074600	4934900	5093600	5699600	4310000
LIPID-P-0518	PC(18:0_22:5)	GP	PC	836.617	835.609	[M+H]+	44766000	47265000	54610000	47969000	33104000	41720000	42353000	40828000	32488000	43709000	31613000	35738000	47725000	34710000	45984000	40945000	39866000	39224000	38460000	42983000
LIPID-P-0519	PC(24:1_20:4)	GP	PC	892.68	891.672	[M+H]+	689680	813100	954710	942080	633170	979340	590460	748370	559270	720130	649920	676000	1001000	554020	965030	676490	278890	268030	859300	1290200
LIPID-P-0520	PC(14:0_22:6)	GP	PC	778.539	777.531	[M+H]+	31673000	34850000	30280000	31521000	17258000	14796000	15557000	15923000	15990000	17951000	16020000	15182000	16139000	20663000	25071000	21511000	16763000	16679000	19712000	17010000
LIPID-P-0521	PC(15:1_22:5)	GP	PC	792.554	791.547	[M+H]+	19328000	15999000	18990000	19160000	13855000	13940000	15631000	16648000	13021000	13606000	13566000	11439000	13596000	15598000	17042000	17463000	14655000	14357000	15732000	15657000
LIPID-P-0522	PC(16:0_22:6)	GP	PC	806.57	805.562	[M+H]+	20668000	19869000	20083000	19150000	22382000	22324000	23686000	25363000	19268000	21893000	21925000	19205000	20881000	23447000	23976000	25329000	22904000	22894000	23709000	22723000
LIPID-P-0523	PC(22:6_17:0)	GP	PC	820.586	819.578	[M+H]+	23356000	17720000	21924000	28283000	25270000	23016000	22106000	25649000	21195000	21227000	19866000	17238000	19357000	22975000	22411000	27032000	25931000	23154000	23640000	31222000
LIPID-P-0524	PC(18:0_22:6)	GP	PC	834.601	833.593	[M+H]+	42289000	37185000	43330000	41395000	48577000	47106000	47317000	54683000	38228000	40234000	38100000	33422000	43910000	45119000	45835000	51103000	48717000	44583000	48267000	83429000
LIPID-P-0525	PC(20:0_22:6)	GP	PC	862.633	861.625	[M+H]+	13766000	12052000	13399000	14397000	8033700	8788000	8986500	11232000	8019800	7070800	6901700	7153200	12147000	6580600	9242200	8160300	10204000	12089000	10137000	10180000
LIPID-P-0526	PC(16:1_22:6)	GP	PC	804.554	803.547	[M+H]+	213850000	258670000	187550000	216810000	77861000	101970000	114780000	119850000	119280000	118480000	110660000	182190000	95963000	133430000	124130000	142140000	97674000	123730000	114530000	98355000
LIPID-P-0527	PC(18:1_22:6)	GP	PC	832.586	831.578	[M+H]+	20482000	22124000	19460000	19470000	19090000	17384000	19204000	20573000	19163000	19830000	20491000	22793000	19462000	24317000	24844000	25350000	21442000	20149000	20808000	20001000
LIPID-P-0528	PC(20:1_22:6)	GP	PC	860.617	859.609	[M+H]+	20497000	19332000	22857000	19986000	11752000	14536000	10589000	13796000	11558000	13470000	12129000	14990000	15262000	17066000	16054000	17256000	10775000	12924000	13232000	11534000
LIPID-P-0529	PC(20:4_20:4)	GP	PC	830.57	829.562	[M+H]+	27165000	34612000	25124000	32595000	18458000	13541000	15893000	17510000	20394000	16500000	18168000	24683000	14946000	22005000	19118000	24539000	22981000	20146000	19828000	15451000
LIPID-P-0530	PC(20:2_22:6)	GP	PC	858.601	857.593	[M+H]+	6462300	8142500	6899400	7167300	4537400	5878300	3872600	4533200	5492200	5589900	5056200	5534700	5579100	5686500	5988200	6308400	5145400	4661900	4750200	5720600
LIPID-P-0531	PC(O-16:0_14:0)	GP	PC-O	692.559	691.552	[M+H]+	233360	278630	294250	224480	123870	199040	173450	146500	132560	133940	142140	173500	193650	115620	160470	156900	173640	146690	188970	258660
LIPID-P-0532	PC(O-16:0_16:0)	GP	PC-O	720.591	719.583	[M+H]+	4044100	4236400	3874400	4565600	2392500	4027800	3162400	3226000	2523200	3091100	2903900	3515700	3730300	3143600	3344300	2896200	3854400	2824900	4039100	4928600
LIPID-P-0533	PC(O-18:0_16:0)	GP	PC-O	748.622	747.614	[M+H]+	5818200	5380700	4597200	6081600	5472100	6190900	7456600	6144600	7177500	8068800	6900800	6660100	7610700	7093300	6642800	9	9163200	7855300	9606100	13183000
LIPID-P-0535	PC(O-16:0_22:0)	GP	PC-O	804.685	803.677	[M+H]+	2711100	2463100	2233800	3366000	1519500	1377400	1743500	1596200	1730600	3087000	1814700	1393600	1482800	1672900	1947000	1629500	2113200	1983100	1751100	4847700
LIPID-P-0536	PC(O-16:0_14:1)	GP	PC-O	690.544	689.536	[M+H]+	3671800	3126100	3645500	3858800	5097400	5725300	5201100	4700700	5600700	6445500	7169900	5404100	5372300	7368600	5683100	6966700	6718900	5284300	7373400	7920900
LIPID-P-0537	PC(O-16:0_16:1)	GP	PC-O	718.575	717.567	[M+H]+	1557600	1366800	1320200	1772100	2631800	1598400	2552600	2352200	2462900	2595900	2920200	1875600	1780900	2793600	2346800	2731200	3106500	1942100	2815200	3154100
LIPID-P-0538	PC(O-18:1_16:0)	GP	PC-O	746.606	745.599	[M+H]+	64692000	75008000	53467000	55297000	52228000	80048000	59130000	63188000	42965000	64198000	53357000	68670000	67110000	59759000	65897000	60890000	39783000	61186000	71664000	135180000
LIPID-P-0541	PC(O-18:1_22:0)	GP	PC-O	830.7	829.692	[M+H]+	5541800	4365600	4859900	6249000	3095100	3059800	3902100	3251400	3877900	4302300	4997000	3353200	3604100	4465900	3655000	3317900	5261200	4329600	4307900	5759300
LIPID-P-0542	PC(O-18:0_24:1)	GP	PC-O	858.732	857.724	[M+H]+	174890	105930	9	143590	112650	9	167780	9	171530	171320	9	9	184850	9	84788	9	203380	9	200330	432160
LIPID-P-0543	PC(O-16:1_16:1)	GP	PC-O	716.559	715.552	[M+H]+	9	9	9	9	9	37530	9	88474	61052	96737	70173	38795	39562	133340	85513	9	28866	9	104790	132140
LIPID-P-0544	PC(O-16:0_18:2)	GP	PC-O	744.591	743.583	[M+H]+	10878000	11265000	9972000	11478000	5500900	8033200	8186000	6461900	6574200	7115800	6127100	6844400	7265900	5625100	5698000	5054000	8449300	5961900	8423800	13175000
LIPID-P-0545	PC(O-18:0_18:2)	GP	PC-O	772.622	771.614	[M+H]+	688280	473150	473240	639630	300840	332240	597380	375490	563280	617910	264230	242660	368310	260880	9	287060	541200	415540	584470	1072100
LIPID-P-0546	PC(O-18:1_20:1)	GP	PC-O	800.653	799.645	[M+H]+	7837000	6842800	7478200	10541000	7093900	5842500	6068900	7311900	7173600	8095700	8493700	8445000	6265100	8939800	7523400	9778600	7464400	6995400	7952500	5573200
LIPID-P-0547	PC(O-18:1_22:1)	GP	PC-O	828.685	827.677	[M+H]+	307390	290860	9	9	1135100	9	677470	9	1555600	1780300	412350	9	499150	514340	279030	9	1739100	1554400	1826200	2867600
LIPID-P-0548	PC(O-18:1_24:1)	GP	PC-O	856.716	855.708	[M+H]+	9	9	9	207930	225200	242940	315820	281170	368770	498070	176920	249330	231270	185100	115720	234970	410460	319330	366550	976410
LIPID-P-0549	PC(O-16:1_18:2)	GP	PC-O	742.575	741.567	[M+H]+	3254000	3049900	2949200	3358700	1324400	1685400	1946200	1989800	1499400	1521000	1458000	1398400	1209700	1348800	1218600	1345100	1719000	1645800	1736300	1417600
LIPID-P-0550	PC(O-18:1_18:2)	GP	PC-O	770.606	769.599	[M+H]+	9	9	1410800	9	9	1598700	1459300	9	830490	9	969290	9	9	9	1235900	950490	9	9	1338800	1310300
LIPID-P-0551	PC(O-18:0_20:3)	GP	PC-O	798.638	797.63	[M+H]+	9	731170	766190	871740	9	1100200	1011000	1033000	867150	1159400	1007500	1105500	1291700	1113100	980370	9	1192200	1245100	1394600	1395100
LIPID-P-0553	PC(O-14:0_20:4)	GP	PC-O	740.559	739.552	[M+H]+	723300	783750	708180	793360	427830	589870	583060	576080	436700	501750	524140	543350	594090	549180	597070	524860	618850	497360	626750	654530
LIPID-P-0554	PC(O-16:0_20:4)	GP	PC-O	768.591	767.583	[M+H]+	41709000	40727000	39394000	43718000	38790000	57101000	49471000	45472000	39844000	46820000	47358000	50797000	58428000	50857000	54394000	45960000	54819000	52130000	67318000	77074000
LIPID-P-0555	PC(O-18:0_20:4)	GP	PC-O	796.622	795.614	[M+H]+	13702000	11873000	5309600	14276000	16565000	23223000	20958000	20632000	18772000	23153000	20770000	22771000	25018000	25513000	23802000	10597000	26057000	26225000	30900000	32754000
LIPID-P-0556	PC(O-20:0_20:4)	GP	PC-O	824.653	823.645	[M+H]+	9	965670	9	967360	9	1418400	1091100	1117600	9	1168500	1144000	1136700	1457700	1239200	9	2191500	1285600	1166400	1458900	1829800
LIPID-P-0557	PC(O-20:0_22:4)	GP	PC-O	852.685	851.677	[M+H]+	9	191620	9	325720	238150	9	9	307010	267660	260140	318400	283280	333260	281850	267850	323760	302340	348450	330110	356460
LIPID-P-0558	PC(O-24:0_20:4)	GP	PC-O	880.716	879.708	[M+H]+	118550	113740	9	165110	112910	134400	110640	163000	9	104560	128670	118570	163010	167370	117760	120670	163490	163450	114360	199100
LIPID-P-0559	PC(O-16:1_20:4)	GP	PC-O	766.575	765.567	[M+H]+	19639000	21077000	18867000	19746000	20648000	21822000	23774000	23103000	19743000	22035000	19134000	18746000	17722000	23897000	20349000	24112000	23413000	24904000	25636000	18886000
LIPID-P-0560	PC(O-18:1_20:4)	GP	PC-O	794.606	793.599	[M+H]+	46108000	51342000	44619000	49537000	44198000	62393000	50597000	49090000	43843000	55724000	54910000	61931000	63180000	62616000	65836000	55479000	62045000	52700000	76381000	75717000
LIPID-P-0561	PC(O-20:1_20:4)	GP	PC-O	822.638	821.63	[M+H]+	2313900	2139500	2183800	2642100	1910200	2706800	2417900	2551400	2071200	2414400	2117800	2528800	2769800	2793600	2691800	2373600	2862800	2770500	3267500	3652200
LIPID-P-0562	PC(O-22:1_20:4)	GP	PC-O	850.669	849.661	[M+H]+	9	9	640020	807660	788660	1221900	1023700	349920	898290	971420	1016200	1277000	1157000	1221100	861140	1217800	1300400	1461700	1374300	1917500
LIPID-P-0563	PC(O-24:1_20:4)	GP	PC-O	878.7	877.692	[M+H]+	416580	325030	378960	432510	293910	371310	409620	442820	399510	440210	339550	365750	486350	402700	229980	420750	548080	484090	504060	543990
LIPID-P-0564	PC(O-16:1_20:5)	GP	PC-O	764.559	763.552	[M+H]+	666860	176590	694470	706120	349820	343190	387730	305590	342140	393600	358550	362920	371460	353660	362420	328570	382850	398620	295780	370540
LIPID-P-0565	PC(O-18:2_20:4)	GP	PC-O	792.591	791.583	[M+H]+	17922000	17272000	15092000	20157000	12010000	14355000	15791000	12548000	11193000	12344000	11753000	11572000	11287000	12681000	11154000	13265000	15535000	13755000	15063000	23984000
LIPID-P-0567	PC(O-22:2_20:4)	GP	PC-O	848.653	847.645	[M+H]+	9	7702300	9391300	9	9	9	9	7188600	9	4637700	9	4085600	4958200	4651400	6270100	9	5089900	9	5098100	8437200
LIPID-P-0568	PC(O-16:1_22:6)	GP	PC-O	790.575	789.567	[M+H]+	5554100	4662000	4360100	5985200	3334300	3932000	4422600	3878900	3636200	3574300	3236000	3223000	2506200	3740900	3111600	4007800	4085400	3917500	3922600	3542000
LIPID-P-0569	PC(O-18:1_22:6)	GP	PC-O	818.606	817.599	[M+H]+	11441000	14346000	12056000	15313000	8297800	10741000	9771400	6880800	3488700	8651300	9328800	8185600	8101800	8877600	8218200	8721200	10057000	7940600	9534900	19661000
LIPID-P-0631	PE(P-18:0_18:0)	GP	PE-P	732.591	731.583	[M+H]+	21151	9	9	61578	9	37936	9	37296	58453	55291	9	69231	16481	47428	62328	40337	67261	66174	42160	82765
LIPID-P-0634	PE(P-16:0_16:1)	GP	PE-P	674.512	673.505	[M+H]+	227190	207370	179740	247450	89343	86112	76738	75670	92978	81760	70858	95536	61483	61888	76996	64884	93036	71504	72599	89678
LIPID-P-0636	PE(P-16:0_18:1)	GP	PE-P	702.544	701.536	[M+H]+	3410000	4214200	3194200	4488000	1899200	2190700	2246500	2164100	2306700	2419600	2588500	3233200	2634800	2655200	2621600	2088900	3063300	2521800	2264200	3011400
LIPID-P-0637	PE(P-18:0_18:1)	GP	PE-P	730.575	729.567	[M+H]+	1203900	1442800	965540	1436800	1011200	1173700	1211200	1177500	1332500	1283400	1583200	1878100	1706900	1600300	1458300	1220100	1904300	1724100	1412700	1984700
LIPID-P-0638	PE(P-16:0_22:1)	GP	PE-P	758.606	757.599	[M+H]+	66813	100450	82089	105930	9	34526	27872	24690	33344	34930	9	41873	42185	43305	36868	9	38387	33461	25332	43913
LIPID-P-0639	PE(P-18:0_22:1)	GP	PE-P	786.638	785.63	[M+H]+	44594	37418	19356	40212	21309	45980	9	50173	36223	54442	32793	51352	59641	53629	51272	9	56397	45016	25502	49306
LIPID-P-0640	PE(P-16:0_18:2)	GP	PE-P	700.528	699.52	[M+H]+	2990600	2844300	2370100	3287600	721240	1012500	1033800	980160	969770	998570	1003100	1120600	988570	827430	969470	671890	1172100	988440	852520	1011600
LIPID-P-0642	PE(P-18:1_18:1)	GP	PE-P	728.559	727.552	[M+H]+	1200900	1507500	1202500	1420100	696180	758250	807870	803470	850410	515500	1047800	1236900	896080	1097400	991050	798290	1142700	976590	840740	1089700
LIPID-P-0643	PE(P-18:1_20:1)	GP	PE-P	756.591	755.583	[M+H]+	139830	177130	131080	150500	90814	79425	85697	91475	102490	107600	113140	155740	104250	110860	87759	94092	131370	125590	91404	119320
LIPID-P-0647	PE(P-18:1_18:2)	GP	PE-P	726.544	725.536	[M+H]+	561490	728780	465250	543420	188570	225190	223590	149710	202280	219130	214190	324500	228030	167340	292500	182990	270720	135260	225380	270730
LIPID-P-0649	PE(P-18:0_20:3)	GP	PE-P	754.575	753.567	[M+H]+	1192900	1147900	937380	1276700	1829300	1839300	1762800	1798600	2068600	2223500	2393700	2357200	2435400	2494800	2917400	2037000	2772000	2796500	2220100	2733600
LIPID-P-0650	PE(P-18:0_22:3)	GP	PE-P	782.606	781.599	[M+H]+	9	125760	97309	105580	113620	184770	156970	167550	191820	228140	278630	307760	307850	290400	260920	210600	275140	341170	218370	205570
LIPID-P-0651	PE(P-15:0_20:4)	GP	PE-P	710.512	709.505	[M+H]+	144070	116180	113780	170440	53875	88323	53841	74033	72596	73510	71853	80963	108150	67631	110050	57920	89069	85014	60441	88836
LIPID-P-0652	PE(P-16:0_20:4)	GP	PE-P	724.528	723.52	[M+H]+	43455000	44225000	39536000	50173000	38182000	46209000	38821000	37962000	40615000	43365000	44939000	48575000	49322000	43434000	62689000	34515000	49844000	44698000	43839000	43792000
LIPID-P-0653	PE(P-17:0_20:4)	GP	PE-P	738.544	737.536	[M+H]+	1531900	1177700	1493900	1926300	837500	1059000	861110	862960	898510	965310	1018400	924390	1015500	996470	1386200	892260	1153000	1001800	951130	957880
LIPID-P-0654	PE(P-18:0_20:4)	GP	PE-P	752.559	751.552	[M+H]+	27087000	27008000	21906000	28184000	39641000	42143000	38451000	41642000	47239000	46881000	55677000	53666000	57002000	55461000	67040000	49670000	65008000	64316000	52516000	58227000
LIPID-P-0655	PE(P-18:0_22:4)	GP	PE-P	780.591	779.583	[M+H]+	3179200	3297400	2667000	3515200	5207700	6308200	5616300	6175800	7176400	7723000	8980800	8582900	9349900	8793900	8677400	7681200	10637000	10689000	8075000	9346600
LIPID-P-0657	PE(P-16:0_20:5)	GP	PE-P	722.512	721.505	[M+H]+	819080	733830	783560	974450	77104	170500	120930	117840	92547	145550	120930	141160	136220	96713	248320	74084	116210	112650	127820	176480
LIPID-P-0658	PE(P-18:1_20:4)	GP	PE-P	750.544	749.536	[M+H]+	9448000	9868300	8682500	9980800	8588500	9509800	8168300	7867200	8860800	9333900	10308000	11291000	10278000	10725000	12919000	8574400	10771000	9661600	9056400	10026000
LIPID-P-0659	PE(P-17:0_22:5)	GP	PE-P	764.559	763.552	[M+H]+	318330	348920	346430	429760	9	141340	132880	9	120600	9	9	151450	9	9	141560	9	174520	127140	123620	138030
LIPID-P-0660	PE(P-18:0_22:5)	GP	PE-P	778.575	777.567	[M+H]+	6813900	7381300	5549300	7352600	3997500	5273000	5219100	4532400	5562200	5027900	6127000	5743000	6721600	5388300	6597800	4843400	7112200	7073300	5656600	6495400
LIPID-P-0661	PE(P-16:0_22:6)	GP	PE-P	748.528	747.52	[M+H]+	37775000	37428000	30826000	43564000	19967000	24394000	21928000	20356000	20533000	21137000	21446000	21576000	21460000	20171000	26017000	18250000	26451000	22715000	21284000	30992000
LIPID-P-0662	PE(P-18:0_22:6)	GP	PE-P	776.559	775.552	[M+H]+	22213000	18738000	14895000	23807000	14949000	17082000	17608000	16055000	19540000	18673000	19358000	18711000	18360000	17896000	19570000	15582000	25126000	24036000	17961000	26473000
LIPID-P-0664	PE(P-18:1_22:6)	GP	PE-P	774.544	773.536	[M+H]+	12108000	12457000	10194000	12456000	6791200	7017900	6362200	5639600	6444700	6393700	6759800	7358600	6075800	7051700	7765800	6303500	8001500	6682700	6336700	10466000
LIPID-P-0729	SM(d18:0/14:0)	SP	SM	677.56	676.552	[M+H]+	120050	67844	98832	52353	89963	100580	117600	90147	96527	116200	115380	104170	98275	126550	121570	111370	33221	105690	94603	170810
LIPID-P-0730	SM(d18:0/16:0)	SP	SM	705.591	704.583	[M+H]+	245930	237430	239180	205690	248150	228400	190450	185690	209210	189280	247610	229650	199480	255770	314110	267040	313980	256920	222020	358230
LIPID-P-0732	SM(d18:0/18:0)	SP	SM	733.622	732.615	[M+H]+	3847800	4000800	3106000	2900500	4946800	4674900	5280200	4481200	5512500	5409000	5887000	4516200	5380200	5754900	6066000	5480700	7362700	6129900	5264600	7629200
LIPID-P-0734	SM(d18:0/22:0)	SP	SM	789.685	788.677	[M+H]+	11907000	13260000	8237800	9780800	9	9	9	9	9	9	9990500	7372400	8915000	9	9	8267400	9	9	9	10292000
LIPID-P-0735	SM(d18:1/12:0)	SP	SM	647.513	646.505	[M+H]+	109770	104730	59398	97671	79488	62452	74500	62445	76508	91230	96738	83064	77270	110560	98343	123140	67926	72183	95411	97722
LIPID-P-0736	SM(d18:1/14:0)	SP	SM	675.544	674.536	[M+H]+	75880	64182	48678	71623	60784	44345	54591	41327	62885	63093	88050	53638	62066	88260	81586	81259	64125	53582	76721	70416
LIPID-P-0737	SM(d18:1/15:0)	SP	SM	689.56	688.552	[M+H]+	12253000	9393800	11943000	13706000	17029000	18023000	17119000	14223000	17194000	20901000	23222000	15919000	16894000	23933000	18613000	21550000	20569000	16317000	24678000	23481000
LIPID-P-0738	SM(d18:1/16:0)	SP	SM	703.575	702.568	[M+H]+	4206000	4804200	4457400	4849600	4947000	5577200	4453400	4464400	4503300	5357100	5605500	5130500	4909300	5316600	5711700	5220400	5737200	5409800	5619900	8243300
LIPID-P-0739	SM(d18:1/17:0)	SP	SM	717.591	716.583	[M+H]+	4983700	5105200	4305900	5588900	7622500	6062500	7518300	6162100	7214400	7101900	7938500	5876900	5386400	7955200	7097800	7830200	8413800	6552800	7074600	10172000
LIPID-P-0740	SM(d18:1/18:0)	SP	SM	731.607	730.599	[M+H]+	567710	503460	475020	514840	903560	797370	944470	792670	1028100	1062500	1200700	925170	895590	1277200	1016300	1201100	1209100	956980	1110900	1548300
LIPID-P-0741	SM(d18:1/19:0)	SP	SM	745.622	744.615	[M+H]+	6784100	6104000	5515700	7036700	9638600	6228600	8591900	8740300	9352200	8893600	9661900	7642600	5379300	10632000	8102500	10286000	10842000	9338000	10454000	8825800
LIPID-P-0742	SM(d18:1/20:0)	SP	SM	759.638	758.63	[M+H]+	1570700	1519200	1221500	1193000	2107100	1586600	2242100	2139500	2120400	2100700	2078300	2023700	1601300	2418600	2149900	2325800	3113900	2642600	2449600	2753500
LIPID-P-0743	SM(d18:1/21:0)	SP	SM	773.654	772.646	[M+H]+	19142000	16752000	14229000	20453000	20860000	14507000	23086000	22267000	22231000	18455000	23012000	19087000	16029000	21545000	21121000	22497000	26908000	27624000	24644000	20116000
LIPID-P-0744	SM(d18:1/22:0)	SP	SM	787.669	786.661	[M+H]+	7288700	7822400	4942200	6815500	6823600	5165700	8201700	7570100	6801500	5754700	6739700	6418200	6191100	5957400	7891600	6099800	9060100	10210000	7343200	9768600
LIPID-P-0745	SM(d18:1/23:0)	SP	SM	801.685	800.677	[M+H]+	109560000	97936000	89061000	133390000	62262000	45205000	67894000	57978000	59719000	60169000	77730000	55655000	52726000	69247000	77504000	67422000	78402000	75324000	61760000	75897000
LIPID-P-0746	SM(d18:1/24:0)	SP	SM	815.701	814.693	[M+H]+	5013900	5484200	4091600	5578500	2355200	2190000	3080600	2734300	2293200	2434200	2832300	2499100	3168100	2501400	3767200	2558800	3246900	3975900	2802100	3916200
LIPID-P-0747	SM(d18:1/25:0)	SP	SM	829.716	828.708	[M+H]+	8307300	6007700	6624700	9434500	4469900	4145200	5112900	4488100	4947200	5559700	7096300	5057800	5095300	6091600	5017000	4341400	6742000	5546900	5132100	5006300
LIPID-P-0748	SM(d20:0/24:1)	SP	SM	843.732	842.724	[M+H]+	1304300	1173000	1044800	1173700	749150	663440	780980	682040	824660	811670	1144200	765930	791800	1026700	930420	914070	1155900	926650	874550	953800
LIPID-P-0749	SM(d18:2/14:0)	SP	SM	673.528	672.521	[M+H]+	113910	108220	98614	110720	105950	77190	121840	106450	96753	105750	166150	115190	80278	149510	141570	135480	88955	101640	139680	112100
LIPID-P-0750	SM(d18:1/16:1)	SP	SM	701.56	700.552	[M+H]+	177370	149810	160490	168190	185280	143900	215580	202310	183630	215710	206830	201380	189550	262910	172070	243010	240440	209970	268560	286470
LIPID-P-0751	SM(d18:1/17:1)	SP	SM	715.575	714.568	[M+H]+	129480	157790	171720	173820	164910	187760	210990	151000	174600	192940	235100	209620	162870	241600	170440	220300	220420	150550	217440	219090
LIPID-P-0753	SM(d18:1/19:1)	SP	SM	741.591	740.583	[M+H]+	15943	52094	56914	49294	30540	51188	13402	52244	23710	21683	20340	13824	9	12961	9	34219	21841	18635	41425	18105
LIPID-P-0754	SM(d18:1/20:1)	SP	SM	757.622	756.615	[M+H]+	2961200	2735300	2395800	2570000	4037900	2929000	4403300	4279300	4119800	4084800	4289000	4353500	2706800	4864100	3720500	4478600	4779400	4596200	5343400	2939500
LIPID-P-0755	SM(d18:1/21:1)	SP	SM	771.638	770.63	[M+H]+	743760	627620	616570	684980	764550	457310	770870	762650	742940	610550	833170	650910	498900	670900	637360	595760	873010	769710	986760	606630
LIPID-P-0756	SM(d18:1/22:1)	SP	SM	785.654	784.646	[M+H]+	15241000	14673000	11125000	16377000	18372000	12480000	20440000	20643000	17933000	15214000	16907000	16644000	13031000	16420000	18809000	16174000	22437000	24208000	24222000	16520000
LIPID-P-0757	SM(d18:1/23:1)	SP	SM	799.669	798.661	[M+H]+	5238800	4251400	9	6677200	3936300	2611000	4430000	3983000	4272900	4030100	4948700	4139400	3102900	9	4785600	3329500	4409700	4485800	4743000	3124600
LIPID-P-0758	SM(d18:1/24:1)	SP	SM	813.685	812.677	[M+H]+	5381800	5821400	5764200	6617000	4478900	4125900	3989300	4604700	4269000	4862400	5188900	5823700	4676200	5301400	5483000	5596300	5093500	4562700	4883700	5883900
LIPID-P-0759	SM(d18:1/25:1)	SP	SM	827.701	826.693	[M+H]+	122390	78464	129950	165460	59018	86576	84906	69277	75628	87078	88520	92535	83222	95764	61863	89732	131890	93393	101280	118160
LIPID-P-0760	SM(d18:1/26:1)	SP	SM	841.716	840.708	[M+H]+	1258700	1457100	1198500	1399600	917760	780680	736720	846050	811380	989180	579970	922890	804090	1033700	1024900	1046100	1053700	913910	1044100	1518000
LIPID-P-0761	SM(d18:2/18:1)	SP	SM	727.575	726.568	[M+H]+	445250	368530	311070	363970	433600	344640	378700	372110	331520	430000	413680	351330	308640	445740	347220	442760	334120	379330	377370	553040
LIPID-P-0764	SM(d18:2/23:1)	SP	SM	797.654	796.646	[M+H]+	3546300	2948900	2944800	3908300	4356000	5532700	5412800	5488500	5065400	6001900	5758500	5867200	6608400	6234600	6276600	5726600	7067300	7367400	8112700	8793800
LIPID-P-0765	SM(d18:2/24:1)	SP	SM	811.669	810.661	[M+H]+	881050	936220	918800	1002300	774550	699570	669320	842400	688440	777020	862690	859200	801540	938890	919110	879750	869090	760860	890400	1032000
LIPID-P-0766	SM(d18:2/25:1)	SP	SM	825.685	824.677	[M+H]+	642140	9	544800	758540	650720	866350	893030	1093600	858150	938920	875590	9	1157400	911470	721770	1059200	1097800	1301200	1084900	1619600
LIPID-P-0767	SM(d18:2/26:1)	SP	SM	839.701	838.693	[M+H]+	432850	455480	9	9	9	9	9	9	9	9	9	357360	9	327070	9	9	9	9	9	526800
LIPID-P-0768	SM(d18:2/24:3)	SP	SM	807.638	806.63	[M+H]+	14435000	16310000	11907000	15880000	11698000	8121100	11134000	12000000	13073000	11632000	12851000	13995000	9959300	14519000	12258000	14619000	13083000	12746000	12568000	10266000
LIPID-P-0769	TG(10:0_12:0_14:0)	GL	TG	656.578	638.549	[M+NH4]+	183770	183810	166600	163570	135290	130850	138010	160160	134170	142230	149390	161210	152910	151150	168070	135640	162610	149740	158920	141270
LIPID-P-0770	TG(8:0_14:0_16:0)	GL	TG	684.611	666.58	[M+NH4]+	118000	9	112540	127710	123550	127230	127780	88033	112330	89025	118080	101910	123000	88644	111600	103480	95819	124130	120300	105880
LIPID-P-0771	TG(10:0_16:0_12:0)	GL	TG	684.613	666.58	[M+NH4]+	986040	1125500	1085100	1068200	884020	917410	898430	944530	834930	963170	899930	878330	798910	992460	870150	919700	891670	884820	799820	883050
LIPID-P-0772	TG(8:0_16:0_16:0)	GL	TG	712.642	694.611	[M+NH4]+	487330	330010	390130	295540	326580	351700	364710	387860	322380	355150	436830	291250	276620	308190	286580	338770	273780	307170	338020	323850
LIPID-P-0774	TG(10:0_14:0_16:0)	GL	TG	712.643	694.611	[M+NH4]+	79954	9	9	77151	9	84177	82061	57741	76013	82578	98350	77678	9	9	67585	65232	69812	9	67761	68830
LIPID-P-0775	TG(8:0_14:0_18:0)	GL	TG	712.644	694.611	[M+NH4]+	154570	69920	85853	39251	97605	97315	100650	64129	42825	92250	104120	71312	43555	61764	36450	44917	51135	32068	85364	70392
LIPID-P-0777	TG(12:0_14:0_16:0)	GL	TG	740.677	722.642	[M+NH4]+	517740	304000	325540	378410	340410	336400	414720	312740	287330	407720	589830	295640	181450	229510	306150	283910	301010	341410	368610	273360
LIPID-P-0782	TG(14:0_14:0_16:0)	GL	TG	768.708	750.674	[M+NH4]+	1266300	532000	580370	789770	452110	688220	555890	558850	501940	637660	1381200	551290	543950	481140	515460	500630	664580	584420	616720	670160
LIPID-P-0784	TG(12:0_16:0_16:0)	GL	TG	768.707	750.674	[M+NH4]+	370220	151010	166820	267080	171580	240930	228340	234020	163370	248720	418930	177030	205660	129680	182400	142840	225440	199200	205570	252550
LIPID-P-0785	TG(14:0_15:0_16:0)	GL	TG	782.717	764.689	[M+NH4]+	584840	9	9	406620	132350	9	396110	9	137720	333870	531110	9	9	485880	9	110940	180990	291090	240080	9
LIPID-P-0786	TG(14:0_16:0_16:0)	GL	TG	796.739	778.705	[M+NH4]+	7635500	2173800	2980800	3904200	2057600	3652600	2509200	2765900	2543400	3096400	6490500	2518800	2065100	2096800	2046100	2285200	1937900	2022400	2094100	1893300
LIPID-P-0787	TG(15:0_16:0_16:0)	GL	TG	810.752	792.721	[M+NH4]+	1602000	1059000	1213600	1305200	942690	1286900	1069600	1053100	927700	1152400	1299400	931150	913120	883620	926830	939500	911380	1001100	981440	1039800
LIPID-P-0788	TG(16:0_16:0_16:0)	GL	TG	824.771	806.736	[M+NH4]+	72724000	26528000	29718000	32748000	29673000	55055000	35197000	45769000	30255000	42138000	54589000	27468000	26592000	28095000	26235000	29082000	30003000	34167000	33449000	24247000
LIPID-P-0789	TG(14:0_16:0_18:0)	GL	TG	824.771	806.736	[M+NH4]+	1148200	403730	392060	461110	422310	572360	515570	530990	450350	486050	1096400	410100	409740	397230	443440	395310	426500	421790	473940	501320
LIPID-P-0791	TG(16:0_16:0_17:0)	GL	TG	838.786	820.752	[M+NH4]+	1470300	869330	1188400	1205800	1474700	2523800	1683500	2375800	1542800	1744200	1945300	1142200	1144700	1262200	1098800	1296000	1366600	1468300	1477800	893140
LIPID-P-0792	TG(15:0_16:0_18:0)	GL	TG	838.784	820.752	[M+NH4]+	122870	9	9	141980	156730	9	184360	168440	118910	193330	250990	84795	97387	157860	158220	156690	155470	9	161480	132140
LIPID-P-0793	TG(16:0_16:0_18:0)	GL	TG	852.802	834.768	[M+NH4]+	23251000	15064000	15189000	15363000	27182000	49300000	34942000	47336000	29565000	30715000	38028000	24153000	24998000	28077000	26381000	27795000	27884000	35340000	32294000	22638000
LIPID-P-0795	TG(16:0_17:0_18:0)	GL	TG	866.815	848.783	[M+NH4]+	350240	255800	9	9	564990	920000	738700	978410	627050	606780	673780	387490	336610	485080	425050	491970	508080	511130	600670	320650
LIPID-P-0797	TG(16:0_18:0_18:0)	GL	TG	880.831	862.799	[M+NH4]+	6047600	5175100	4641400	4531200	9056400	17825000	10898000	11677000	9237300	9063800	9310400	7122400	7858600	8724500	7746400	8776700	8884300	9691300	9027200	6705700
LIPID-P-0798	TG(14:0_18:0_20:0)	GL	TG	880.833	862.799	[M+NH4]+	363070	311550	428260	342540	1090400	3459700	1366200	2669400	1214500	1379100	823000	694990	819720	777600	649040	820860	787510	1065300	1048300	350150
LIPID-P-0801	TG(15:0_18:0_20:0)	GL	TG	894.843	876.815	[M+NH4]+	9	9	14292	61613	121450	191240	158630	225920	135410	106370	145830	9	101890	139750	142740	143440	111540	142490	154710	95841
LIPID-P-0802	TG(17:0_18:0_18:0)	GL	TG	894.85	876.815	[M+NH4]+	403610	446890	481010	447340	455190	699570	566180	784140	521620	461680	443490	420960	458940	505800	461150	513820	426220	526040	488280	403310
LIPID-P-0804	TG(18:0_18:0_18:0)	GL	TG	908.865	890.83	[M+NH4]+	2366300	2805400	2251100	2668800	3743500	5907200	3736700	6101600	3872400	3226400	4102300	3243800	3543700	3777500	3442900	4563000	3652400	4366500	3289100	2955500
LIPID-P-0806	TG(16:0_18:0_20:0)	GL	TG	908.861	890.83	[M+NH4]+	189740	214850	258650	199830	542230	1968000	814070	1487200	741560	626350	500940	389700	543260	494220	488250	474910	478390	680860	594030	271610
LIPID-P-0807	TG(15:0_16:0_24:0)	GL	TG	922.878	904.846	[M+NH4]+	67834	85345	89091	78470	113860	113250	122990	151260	87648	106800	96227	78711	97278	112080	71137	126280	112230	113560	125650	150290
LIPID-P-0809	TG(16:0_18:0_22:0)	GL	TG	936.896	918.862	[M+NH4]+	37849	48536	39142	9	82504	178630	93273	191260	95174	74375	99698	47659	85222	89836	104400	106240	71055	116610	91344	66620
LIPID-P-0813	TG(16:0_18:0_24:0)	GL	TG	964.928	946.893	[M+NH4]+	9	9	9	9	16963	34535	29395	45934	23716	14424	25473	23232	21625	15056	37900	33870	18460	30853	26156	20153
LIPID-P-0816	TG(18:0_20:0_22:0)	GL	TG	992.959	974.924	[M+NH4]+	9	2065.3	3900.6	9	3090.6	9	8427.9	13921	3225.8	9	8852.7	5014	4933.5	9049.3	5043.4	8947.2	9	9864.8	9098.8	4313.7
LIPID-P-0819	TG(8:0_16:0_16:1)	GL	TG	710.625	692.595	[M+NH4]+	1268900	148010	576370	323800	324690	379910	441520	325100	202380	318840	1284800	241670	116820	101560	88820	198770	67840	153160	219460	66624
LIPID-P-0820	TG(8:0_14:0_18:1)	GL	TG	710.627	692.595	[M+NH4]+	76478	44215	144060	67290	126360	71540	33501	56541	9	56249	38857	38508	32367	32192	34847	45671	9	9	45839	27713
LIPID-P-0821	TG(10:0_12:0_18:1)	GL	TG	710.629	692.595	[M+NH4]+	55488	33861	46859	60948	45209	27640	51869	40639	9	38452	34045	9	20041	24861	16050	21908	9	9	30272	9
LIPID-P-0822	TG(8:0_16:0_18:1)	GL	TG	738.659	720.627	[M+NH4]+	553250	358740	1133200	548860	1052900	1034500	1181800	842100	542090	909910	537030	686010	248240	396920	280220	646450	281310	530270	807100	403060
LIPID-P-0823	TG(12:0_14:0_16:1)	GL	TG	738.66	720.627	[M+NH4]+	266750	148890	279030	260200	164760	210050	190090	184680	168770	171100	281010	144970	137800	125680	99483	162110	123180	124430	140270	128540
LIPID-P-0824	TG(10:0_16:0_16:1)	GL	TG	738.661	720.627	[M+NH4]+	320000	126060	396900	334410	251040	295200	315050	215840	131650	264730	347560	90383	62312	64732	36253	116480	70761	104910	141950	79595
LIPID-P-0825	TG(12:0_15:0_16:1)	GL	TG	752.674	734.642	[M+NH4]+	170950	155390	169460	124160	170170	198750	185930	156060	176410	141160	169340	158880	140300	164000	133730	139810	151740	170050	164730	144810
LIPID-P-0827	TG(12:0_16:0_16:1)	GL	TG	766.692	748.658	[M+NH4]+	897200	589410	856540	1039500	647320	841540	452800	715970	690220	884600	1075500	526580	359480	561240	422360	474120	346700	460190	558410	485420
LIPID-P-0828	TG(10:0_16:0_18:1)	GL	TG	766.692	748.658	[M+NH4]+	727980	455830	1076300	927580	1673600	2238500	2461100	1681800	1454500	2277400	1549600	928680	746370	703050	668950	962480	794780	1077200	1416200	1067800
LIPID-P-0829	TG(12:0_14:0_18:1)	GL	TG	766.692	748.658	[M+NH4]+	1280000	577820	800540	1052200	598890	869320	577880	688300	665870	878170	1354000	614870	498350	453300	456550	503620	483950	462520	468400	504510
LIPID-P-0831	TG(12:0_15:0_18:1)	GL	TG	780.703	762.674	[M+NH4]+	82856	9	136240	79262	108350	136430	141220	158400	125980	145020	110270	92298	66449	20389	91950	82315	69316	9	91234	91959
LIPID-P-0832	TG(14:0_15:0_16:1)	GL	TG	780.703	762.674	[M+NH4]+	260010	9	268900	217640	9	185520	233330	193380	216000	215050	287130	265460	9	219230	241480	198210	232390	227330	197760	9
LIPID-P-0833	TG(12:0_16:0_18:1)	GL	TG	794.724	776.689	[M+NH4]+	1570900	994580	1729400	2231600	2255300	3422900	3292700	2872000	2830400	3925100	3165900	1411800	1189900	1178700	1200800	1760700	1480800	1608100	1593500	1822000
LIPID-P-0834	TG(14:0_16:0_16:1)	GL	TG	794.724	776.689	[M+NH4]+	6559100	2540600	4816700	5948000	3205700	5635900	3390400	4151200	3784100	5865000	7397000	2706100	1946900	2275000	1608000	2564400	1407500	1533100	1673600	1324000
LIPID-P-0835	TG(15:0_16:0_16:1)	GL	TG	808.737	790.705	[M+NH4]+	798930	540510	933790	965190	793660	1089300	740720	903660	844540	1115000	811930	634990	597850	611330	484920	572440	561210	604260	614220	483800
LIPID-P-0836	TG(14:0_15:0_18:1)	GL	TG	808.736	790.705	[M+NH4]+	9	214750	309950	343650	274680	472130	332600	411400	371610	495990	323130	277240	227880	239660	255060	260640	188760	220190	255050	247820
LIPID-P-0837	TG(16:0_16:0_16:1)	GL	TG	822.755	804.721	[M+NH4]+	57038000	28232000	48171000	49513000	43545000	81664000	47948000	61482000	48236000	76494000	57584000	33343000	28296000	35822000	21473000	34360000	19082000	25363000	28022000	17471000
LIPID-P-0838	TG(14:0_16:0_18:1)	GL	TG	822.755	804.721	[M+NH4]+	11937000	8358000	13177000	14275000	16554000	26417000	18572000	22395000	18135000	27926000	20623000	12381000	9964000	12325000	9134200	12932000	8127800	9534400	11013000	6961100
LIPID-P-0841	TG(15:0_16:0_18:1)	GL	TG	836.77	818.736	[M+NH4]+	2072700	1623700	3389300	3482300	5254500	7966100	5503500	6752200	5128100	7082500	4437600	3089000	2903300	3194500	2078200	3229700	2234400	2863600	3206800	1311800
LIPID-P-0843	TG(16:0_16:0_18:1)	GL	TG	850.786	832.752	[M+NH4]+	27567000	20399000	31376000	28745000	69747000	106060000	64474000	85502000	62133000	102070000	53919000	44757000	37867000	43812000	29848000	45985000	32724000	44599000	48767000	22210000
LIPID-P-0844	TG(16:0_17:0_18:1)	GL	TG	864.802	846.768	[M+NH4]+	2701500	1850300	3254500	3174300	11814000	14872000	10852000	14227000	10106000	15011000	8130300	5264200	4778700	5986600	4246100	6293100	6133400	6355500	7587100	2941000
LIPID-P-0847	TG(16:0_18:0_18:1)	GL	TG	878.817	860.783	[M+NH4]+	35055000	24233000	39902000	29718000	154470000	247040000	173280000	230690000	142060000	197650000	127580000	86372000	79712000	106520000	70265000	93444000	98219000	106080000	119300000	63525000
LIPID-P-0848	TG(16:0_16:1_20:0)	GL	TG	878.818	860.783	[M+NH4]+	391290	454840	1096900	609950	1730600	2080200	889750	2607500	1586400	2169900	888640	649250	912720	870230	638350	933500	482290	702990	782450	84380
LIPID-P-0849	TG(17:0_18:0_18:1)	GL	TG	892.831	874.799	[M+NH4]+	376650	277030	396960	387390	1601500	2359800	1954200	2689900	1617000	2147900	1564900	794800	740540	1071900	810930	973850	994040	1128000	1450100	642130
LIPID-P-0850	TG(17:0_17:0_19:1)	GL	TG	892.826	874.799	[M+NH4]+	87591	9	9	102880	258430	444850	331390	478820	297770	384670	294000	166270	159700	203010	154290	194630	194650	235480	268820	130750
LIPID-P-0851	TG(16:0_18:0_20:1)	GL	TG	906.847	888.815	[M+NH4]+	583880	442800	729970	476000	940860	4224400	2478400	3747200	1196100	3290300	1038300	1107100	1537300	1997200	1510000	1161400	1433200	1957500	2131000	1184200
LIPID-P-0852	TG(18:0_18:0_18:1)	GL	TG	906.849	888.815	[M+NH4]+	6295200	4417900	4714900	3819900	15375000	15357000	16292000	19356000	14693000	16695000	22326000	11751000	10941000	14558000	12433000	13292000	13022000	16504000	17429000	13135000
LIPID-P-0853	TG(16:0_20:0_18:1)	GL	TG	906.846	888.815	[M+NH4]+	2230300	2872000	6360300	3845400	26443000	57845000	24806000	41851000	23877000	32903000	13518000	14782000	16187000	13814000	9649700	13979000	11252000	16088000	16929000	2962300
LIPID-P-0854	TG(15:0_16:0_24:1)	GL	TG	920.858	902.83	[M+NH4]+	9	9	9	9	735680	1561500	732080	1332000	743550	920140	448270	400470	433810	380430	300930	461340	266770	476600	437300	9
LIPID-P-0855	TG(16:0_18:1_21:0)	GL	TG	920.855	902.83	[M+NH4]+	9	9	9	9	593660	1148200	639500	1085000	658630	713560	438220	329150	354450	369840	265770	373260	260850	399220	369810	119700
LIPID-P-0856	TG(18:0_18:1_20:0)	GL	TG	934.876	916.846	[M+NH4]+	155860	158490	163370	131050	1108700	2087400	1100500	1689000	1251300	1136600	923680	647700	673400	839570	574220	704470	605910	949460	942230	293880
LIPID-P-0858	TG(16:0_18:1_22:0)	GL	TG	934.88	916.846	[M+NH4]+	276320	192410	679710	400540	1855500	5411600	2236600	3832500	2251300	2357500	1322300	1236500	1485500	1310600	1112400	1203000	973430	1608700	770760	433680
LIPID-P-0864	TG(16:0_24:0_18:1)	GL	TG	962.911	944.877	[M+NH4]+	147430	199440	343930	197040	398700	1347500	555120	969680	468520	423830	288770	333250	487410	269080	294310	370000	208810	421920	171420	123610
LIPID-P-0867	TG(16:0_20:1_22:0)	GL	TG	962.912	944.877	[M+NH4]+	9	9	28519	19517	74312	150800	96391	134350	75709	63338	72900	61937	75357	63416	64054	62790	51661	103010	81305	46331
LIPID-P-0870	TG(16:0_26:0_18:1)	GL	TG	990.936	972.908	[M+NH4]+	9	9	9	9	34566	70299	50075	69171	45170	53715	9	30037	34169	28642	9	9	22806	30065	32079	9
LIPID-P-0872	TG(18:0_20:1_22:0)	GL	TG	990.943	972.908	[M+NH4]+	25138	27732	30249	22377	43354	51518	65084	73323	52343	44062	49612	8529.1	50872	22875	46975	54602	46910	62020	59809	9
LIPID-P-0878	TG(8:0_16:1_18:1)	GL	TG	736.646	718.611	[M+NH4]+	524220	46143	115660	134190	217120	176910	249240	187210	91808	254120	1069300	233470	91700	63429	9	149430	46696	90860	149900	52019
LIPID-P-0880	TG(8:0_16:0_18:2)	GL	TG	736.642	718.611	[M+NH4]+	982140	638010	3026600	1591300	1001700	822620	1145400	658090	395300	704360	266140	418170	163730	224450	176220	493530	179420	321170	743270	367170
LIPID-P-0883	TG(9:0_16:0_18:2)	GL	TG	750.658	732.627	[M+NH4]+	216480	236790	853470	371120	330210	245740	167840	269740	159290	314670	65228	157150	61196	114540	55241	206580	36382	116000	158940	66682
LIPID-P-0886	TG(12:0_14:0_18:2)	GL	TG	764.676	746.642	[M+NH4]+	469320	356900	642500	1041300	289500	361760	316580	354800	321010	350710	220420	70225	132190	106850	84012	158900	157350	166460	185860	195410
LIPID-P-0887	TG(14:0_14:1_16:1)	GL	TG	764.673	746.642	[M+NH4]+	392490	301610	484510	595500	302040	293950	390190	320120	299580	325220	338080	188350	202100	218340	214050	279060	216140	203770	181560	266300
LIPID-P-0888	TG(10:0_16:0_18:2)	GL	TG	764.672	746.642	[M+NH4]+	1718000	1123200	3436900	3210900	1678400	1951000	2272000	1752600	1251000	1931600	990710	527000	467060	459730	480780	647850	553850	727680	1212400	1040500
LIPID-P-0890	TG(15:0_14:1_16:1)	GL	TG	778.693	760.658	[M+NH4]+	75950	38401	143410	176990	77361	92132	80666	54139	114090	87447	56433	60145	64441	58781	9	54511	34627	9	60408	9
LIPID-P-0891	TG(12:0_15:0_18:2)	GL	TG	778.693	760.658	[M+NH4]+	32621	45341	104190	136070	46600	72512	63501	54955	37008	75317	32190	21093	11686	22888	25075	11125	9	41868	21966	9
LIPID-P-0893	TG(12:0_16:0_18:2)	GL	TG	792.707	774.674	[M+NH4]+	3343700	2808300	5140700	8259000	3309900	4912400	4574000	4175100	3336900	4763400	2506800	1048800	1029900	1031700	956430	1515700	1544700	1732400	1840600	2013400
LIPID-P-0894	TG(14:0_14:1_18:1)	GL	TG	792.708	774.674	[M+NH4]+	1390100	1144300	2006100	2203800	2134200	3284500	2789500	2722700	2547500	3734700	2882400	1163500	807820	887340	818220	1289600	966320	1093600	1158200	983310
LIPID-P-0895	TG(14:1_16:0_16:1)	GL	TG	792.708	774.674	[M+NH4]+	2241600	1665900	2892200	3386100	1463000	2390800	1852900	1759700	1533600	2401600	1492300	687750	625470	640930	554930	825900	651550	674530	833730	697300
LIPID-P-0896	TG(15:0_16:1_16:1)	GL	TG	806.724	788.689	[M+NH4]+	767730	631690	926210	794470	748670	897340	711350	728570	724910	948560	704310	601030	632440	612420	562650	636490	551510	538090	578580	603370
LIPID-P-0898	TG(14:0_15:0_18:2)	GL	TG	806.722	788.689	[M+NH4]+	288890	278560	507250	853460	284710	425960	315250	353430	300380	321810	169300	131980	119930	132740	133910	153240	141350	152020	120100	131600
LIPID-P-0900	TG(14:0_16:1_17:1)	GL	TG	806.722	788.689	[M+NH4]+	260470	114260	381670	577260	178970	345540	221970	316070	269350	410140	227610	151190	148990	155680	110160	180640	90773	66414	139730	113540
LIPID-P-0901	TG(16:0_16:1_16:1)	GL	TG	820.739	802.705	[M+NH4]+	38044000	29993000	51812000	60111000	34240000	60113000	31447000	43185000	35836000	56172000	34104000	20509000	15048000	18073000	13194000	21126000	11816000	15380000	17615000	10976000
LIPID-P-0902	TG(14:0_16:0_18:2)	GL	TG	820.739	802.705	[M+NH4]+	15565000	12317000	19453000	28497000	13770000	20971000	14810000	18057000	14356000	19901000	14392000	7310300	6793100	7459300	5869100	8632300	6003300	7648300	8218100	6679000
LIPID-P-0903	TG(14:0_16:1_18:1)	GL	TG	820.739	802.705	[M+NH4]+	9715400	8674000	14707000	14096000	16969000	23984000	16806000	20054000	18676000	26453000	17590000	10536000	6749900	9354200	7834500	11664000	5686500	7037800	7021800	6364100
LIPID-P-0906	TG(16:0_16:1_17:1)	GL	TG	834.755	816.721	[M+NH4]+	1028200	1221300	2466100	1968900	2777600	4370000	2184600	3319700	2587500	4238600	2031600	1686400	1224000	1493400	878450	1511600	631220	876520	1096800	452030
LIPID-P-0907	TG(15:0_16:0_18:2)	GL	TG	834.755	816.721	[M+NH4]+	2459400	1999200	3623100	4761400	2210600	3144500	2406700	3048000	1978900	2718300	1550500	896270	1013200	1082000	899970	1137000	973490	1223000	1572500	711310
LIPID-P-0908	TG(15:0_16:1_18:1)	GL	TG	834.755	816.721	[M+NH4]+	3051200	2854300	5566500	6517400	4295200	6300200	4292500	5671200	4164100	5847900	2718100	2074100	2048200	2175200	1372400	2207800	1595700	1936000	2285800	1076400
LIPID-P-0910	TG(16:0_16:1_18:1)	GL	TG	848.771	830.736	[M+NH4]+	74718000	61624000	108490000	115810000	132820000	229640000	136090000	187980000	132290000	209440000	99926000	79537000	64805000	82484000	52139000	81510000	52767000	73362000	80113000	37869000
LIPID-P-0911	TG(14:0_18:0_18:2)	GL	TG	848.771	830.736	[M+NH4]+	3385700	3530300	5927100	4523100	15016000	19397000	13393000	17203000	14227000	19426000	11431000	9506000	6459500	9049100	6685900	9335700	4374400	5391900	6774400	3349600
LIPID-P-0912	TG(16:0_17:1_18:1)	GL	TG	862.785	844.752	[M+NH4]+	10828000	12452000	28225000	20057000	68637000	90396000	53654000	80983000	60119000	86349000	35846000	33334000	28788000	35358000	21815000	35908000	21956000	27892000	31356000	9765800
LIPID-P-0913	TG(15:0_17:0_19:2)	GL	TG	862.785	844.752	[M+NH4]+	3163400	4103700	8184500	6255300	18781000	25000000	16646000	23385000	17458000	23724000	10498000	9884200	8717400	9946100	7014100	10589000	6836200	8289400	9631300	3498000
LIPID-P-0915	TG(16:0_18:1_18:1)	GL	TG	876.802	858.768	[M+NH4]+	112360000	155560000	244490000	181530000	642090000	783410000	586820000	726780000	620940000	755120000	424980000	437610000	376180000	409190000	297970000	428690000	328210000	384210000	420430000	190540000
LIPID-P-0916	TG(16:0_18:0_18:2)	GL	TG	876.79	858.768	[M+NH4]+	38773000	28370000	40671000	42485000	78434000	94377000	84785000	105980000	64785000	76890000	60357000	34340000	33193000	38786000	33940000	36083000	49502000	51982000	60846000	40717000
LIPID-P-0917	TG(16:0_16:1_20:1)	GL	TG	876.802	858.768	[M+NH4]+	75546000	101590000	165640000	128100000	477840000	570220000	408950000	534790000	412380000	527350000	291480000	298060000	248870000	276210000	209070000	303740000	216770000	237380000	289830000	119460000
LIPID-P-0918	TG(14:0_18:0_20:2)	GL	TG	876.802	858.768	[M+NH4]+	575880	642300	1149300	844070	1992500	2404700	1450000	2027000	1849900	2346900	1657500	1560700	1217800	1614300	1023400	1723200	528800	867560	875290	293510
LIPID-P-0921	TG(17:0_18:1_18:1)	GL	TG	890.786	872.783	[M+NH4]+	3792100	4393700	8107500	7079300	31820000	39142000	28271000	41102000	28890000	36770000	20978000	14669000	12532000	17047000	11389000	17274000	13588000	15443000	17948000	7741600
LIPID-P-0922	TG(16:0_18:1_19:1)	GL	TG	890.816	872.783	[M+NH4]+	3606500	4954600	10319000	8508700	17591000	28253000	15965000	22347000	16573000	24207000	13024000	11329000	9112400	12042000	7898700	12626000	7635900	9005100	10148000	3613800
LIPID-P-0924	TG(16:0_18:1_20:1)	GL	TG	904.836	886.799	[M+NH4]+	15076000	24284000	16386000	27317000	156480000	256080000	115210000	212090000	130750000	241270000	109950000	112090000	90959000	122030000	60507000	123160000	55551000	82005000	87673000	21586000
LIPID-P-0925	TG(16:1_18:0_20:1)	GL	TG	904.812	886.799	[M+NH4]+	15849000	22906000	45891000	27360000	150850000	280810000	118870000	212670000	131110000	222300000	104180000	127720000	92547000	119680000	60251000	120140000	54756000	76860000	78848000	21352000
LIPID-P-0926	TG(18:0_18:1_18:1)	GL	TG	904.833	886.799	[M+NH4]+	45553000	43994000	59530000	45985000	218690000	287210000	195230000	270890000	200220000	275840000	197940000	153220000	115170000	171470000	104950000	156510000	101960000	123800000	143270000	72684000
LIPID-P-0927	TG(16:0_16:1_22:1)	GL	TG	904.833	886.799	[M+NH4]+	157810	252500	148210	381580	671550	1607000	488170	879120	605710	953810	399380	620010	448430	384580	90995	481770	145770	301450	259630	67245
LIPID-P-0928	TG(15:0_18:1_22:1)	GL	TG	918.842	900.815	[M+NH4]+	1217500	1286400	2025000	1913200	5217200	6643000	4214700	6376300	5036400	6306500	4684400	988940	2271500	3644300	2248600	3414400	1701200	2439700	2675800	987120
LIPID-P-0930	TG(18:0_18:1_19:1)	GL	TG	918.846	900.815	[M+NH4]+	122260	202000	362360	299370	704080	872730	587590	944510	703350	851530	868330	515230	358250	632150	342420	588560	280000	401600	487080	135470
LIPID-P-0931	TG(16:0_18:1_21:1)	GL	TG	918.846	900.815	[M+NH4]+	235440	319400	803790	605150	1443900	2824100	1105800	2160100	1394600	2182500	1042500	1082600	875000	984220	512940	986740	453220	668710	671020	150330
LIPID-P-0933	TG(18:0_18:1_20:1)	GL	TG	932.866	914.83	[M+NH4]+	1320600	1321100	1799500	1220200	6853800	8727900	5020400	8146500	6632700	8797500	7185800	5546200	3748900	6901800	3152200	5650000	3083000	4810000	4653800	2153600
LIPID-P-0935	TG(16:0_18:1_22:1)	GL	TG	932.86	914.83	[M+NH4]+	1001300	1724700	4578800	2167600	12376000	28945000	9317900	18564000	12165000	17282000	8045100	11186000	9940900	8522100	4520400	9454200	3262400	6735800	5705000	1070500
LIPID-P-0936	TG(18:0_18:2_20:0)	GL	TG	932.865	914.83	[M+NH4]+	365620	414880	854830	642150	1285800	2789700	1346800	2165300	1222700	1013200	712470	535760	950500	583980	586260	603230	579130	965200	836240	257720
LIPID-P-0937	TG(15:0_18:1_24:1)	GL	TG	946.872	928.846	[M+NH4]+	90879	9	9	9	801100	406200	278860	518870	378950	391050	231920	258320	293720	339300	9	317550	311230	222730	164130	9
LIPID-P-0938	TG(19:0_18:1_20:1)	GL	TG	946.872	928.846	[M+NH4]+	27208	9	9	30883	9	99611	53822	99786	91510	110280	90783	61032	9	87544	42910	93053	38733	59050	52899	22498
LIPID-P-0939	TG(22:0_18:1_18:1)	GL	TG	960.892	942.862	[M+NH4]+	171260	229320	299090	208990	837890	1728700	748050	1255200	941540	804430	647780	637190	618990	477830	465270	589460	351190	647250	494710	209350
LIPID-P-0940	TG(18:0_22:0_18:2)	GL	TG	960.893	942.862	[M+NH4]+	105380	116300	142840	102200	456480	769680	371940	663070	492870	530680	446060	426470	319930	424880	249840	384940	214490	408690	351290	207120
LIPID-P-0942	TG(16:0_18:1_24:1)	GL	TG	960.886	942.862	[M+NH4]+	306550	422200	778420	453300	244300	2395900	762060	1288400	968260	1205700	698680	722170	857280	579900	439150	702400	343950	439200	541720	286390
LIPID-P-0944	TG(23:0_18:1_18:1)	GL	TG	974.902	956.877	[M+NH4]+	73103	83027	117360	94276	9	9	119030	201780	153410	145540	138360	106790	109570	100580	96363	105380	65002	9	9	43828
LIPID-P-0945	TG(24:0_18:1_18:1)	GL	TG	988.924	970.893	[M+NH4]+	99805	127790	133970	105080	148120	275620	184740	284510	162790	141070	132230	126440	160980	111050	111990	116550	82463	160140	117910	77380
LIPID-P-0946	TG(18:0_20:1_22:1)	GL	TG	988.927	970.893	[M+NH4]+	9	9	23809	9	50542	101840	40431	68814	9	39780	42118	9	40671	9	34439	9	9	55704	35304	9
LIPID-P-0947	TG(16:0_18:1_26:1)	GL	TG	988.918	970.893	[M+NH4]+	29295	9	48545	9	43421	101190	49150	80704	44228	57503	9	40262	9	9	9	37687	9	38915	9	9
LIPID-P-0949	TG(24:0_18:1_20:1)	GL	TG	1016.95	998.924	[M+NH4]+	9	9	9	35999	9	109380	68000	102210	82687	81914	76020	61922	63253	60337	9	9	9	53097	49836	9
LIPID-P-0951	TG(8:0_15:1_18:2)	GL	TG	720.609	702.58	[M+NH4]+	102820	9	142430	69810	85654	76367	88755	111400	72703	127890	82301	57264	45000	54310	57803	51174	41215	43564	48233	35156
LIPID-P-0952	TG(8:0_16:1_18:2)	GL	TG	734.626	716.595	[M+NH4]+	102070	106630	323300	272920	100040	101980	164050	63585	52703	54512	23903	26192	9	31174	9	30012	6573	21813	66714	39437
LIPID-P-0955	TG(14:1_14:1_16:1)	GL	TG	762.656	744.627	[M+NH4]+	354370	344170	717260	820810	271860	366640	387450	315570	254570	337540	242270	113910	79802	90758	84684	102090	76389	96649	108240	140360
LIPID-P-0956	TG(8:0_18:1_18:2)	GL	TG	762.657	744.627	[M+NH4]+	463440	409810	979970	1060600	424940	330650	422360	395950	169460	392310	196670	208330	77503	153050	9	151400	185690	100040	264260	159510
LIPID-P-0957	TG(10:0_16:0_18:3)	GL	TG	762.659	744.627	[M+NH4]+	456320	510210	1126000	1623300	430200	609260	545720	572150	397930	629090	127710	84325	140470	97730	179830	222030	108320	241570	265580	197770
LIPID-P-0958	TG(9:0_18:1_18:2)	GL	TG	776.675	758.642	[M+NH4]+	132660	75412	223710	271040	97652	60389	121630	100840	68643	62922	44332	45170	44246	25103	26787	55349	28680	43679	84895	27539
LIPID-P-0959	TG(14:1_15:1_16:1)	GL	TG	776.675	758.642	[M+NH4]+	25789	74990	30110	36158	69183	77373	60794	85522	60643	76154	9	9	39599	41752	41886	9	40946	9	65833	38373
LIPID-P-0960	TG(14:1_16:1_16:1)	GL	TG	790.688	772.658	[M+NH4]+	1011900	1122400	1832300	1711400	726650	553850	868030	691700	766020	904310	240730	241170	302180	291870	350750	338500	344240	250450	301820	316980
LIPID-P-0962	TG(10:0_18:1_18:2)	GL	TG	790.69	772.658	[M+NH4]+	619130	637360	1081900	1392500	742610	903240	912510	859280	676900	1112400	951040	376080	230790	196750	252500	335940	273570	305760	391550	320540
LIPID-P-0963	TG(12:0_16:1_18:2)	GL	TG	790.695	772.658	[M+NH4]+	880850	1315600	2390100	3729500	948530	1402100	1138900	1047600	955920	1389200	471440	150430	116650	156660	178220	163320	160030	248990	206290	343670
LIPID-P-0964	TG(14:1_16:1_18:1)	GL	TG	818.724	800.689	[M+NH4]+	17338000	17486000	29363000	32175000	18468000	30969000	13671000	20690000	16365000	28931000	13625000	7883600	4738200	6533300	4033400	8160700	2794600	3975400	4398100	2927100
LIPID-P-0967	TG(14:0_16:1_18:2)	GL	TG	818.724	800.689	[M+NH4]+	8979600	10881000	16784000	21152000	10643000	13878000	8673200	12018000	9758500	13186000	7204500	3749400	2545300	3162500	2404500	4235800	1501400	2131100	2459400	1882100
LIPID-P-0968	TG(16:0_14:1_18:2)	GL	TG	818.72	800.689	[M+NH4]+	12054000	12392000	19131000	24748000	11970000	16339000	14744000	12238000	12485000	16518000	6531600	3781700	4585500	4007500	3874900	5598600	5308500	5520100	5314300	6048800
LIPID-P-0970	TG(16:1_16:1_17:1)	GL	TG	832.737	814.705	[M+NH4]+	1623100	1877300	3314500	3710600	2311200	3765800	1784900	2874100	2060100	3426000	1344200	1119500	839330	1020400	564090	1140000	516500	606260	729550	411680
LIPID-P-0971	TG(15:0_16:1_18:2)	GL	TG	832.737	814.705	[M+NH4]+	1550900	1809500	3189200	4157700	2018500	3005200	1890200	2502000	1732800	2561200	1069100	806690	560630	824850	667880	947960	524860	581440	738740	444720
LIPID-P-0972	TG(14:0_17:1_18:2)	GL	TG	832.737	814.705	[M+NH4]+	222680	259100	519220	732340	550220	641180	404500	621290	440790	625570	286950	217580	174410	192120	143150	223460	121010	114350	191240	99726
LIPID-P-0973	TG(16:1_16:1_18:1)	GL	TG	846.753	828.721	[M+NH4]+	39494000	44475000	69058000	66105000	93817000	128850000	76989000	106190000	82436000	119310000	61275000	48646000	33700000	43011000	30851000	51662000	25200000	29112000	35747000	20200000
LIPID-P-0975	TG(16:0_16:1_18:2)	GL	TG	846.755	828.721	[M+NH4]+	139370000	167520000	262010000	237510000	200870000	293090000	168240000	253810000	189990000	257130000	124560000	95332000	77996000	93523000	63680000	118450000	61425000	74237000	97245000	45171000
LIPID-P-0977	TG(16:1_17:1_18:1)	GL	TG	860.767	842.736	[M+NH4]+	2102900	2531900	4971300	4759500	7471400	11271000	4957900	8188600	6049100	10572000	4823900	4427800	2938900	3880800	2015200	3758700	1283100	1895000	2326900	872440
LIPID-P-0978	TG(15:0_18:1_18:2)	GL	TG	860.77	842.736	[M+NH4]+	6999600	8171000	14670000	14589000	16788000	18069000	14304000	20711000	14202000	17174000	9592600	6402000	5870400	7422400	5077100	7871900	5754500	6177900	7683400	3325100
LIPID-P-0979	TG(16:0_17:1_18:2)	GL	TG	860.773	842.736	[M+NH4]+	8093400	9155900	16787000	16881000	19008000	23977000	16057000	24152000	15152000	24611000	10059000	8435600	7699100	8113400	5770300	9987800	6070000	6649600	8819500	3501000
LIPID-P-0980	TG(16:0_18:1_18:2)	GL	TG	874.786	856.752	[M+NH4]+	103780000	129050000	174870000	157940000	285220000	354960000	271780000	336330000	234830000	322920000	169300000	141680000	118140000	137770000	112310000	153360000	131550000	140490000	161110000	83125000
LIPID-P-0981	TG(16:1_18:1_18:1)	GL	TG	874.785	856.752	[M+NH4]+	59152000	77037000	121990000	89959000	283690000	380180000	240030000	306880000	268660000	371210000	211670000	215060000	149470000	202870000	113660000	192210000	73459000	114290000	113530000	44095000
LIPID-P-0983	TG(14:0_18:1_20:2)	GL	TG	874.786	856.752	[M+NH4]+	793970	919860	1414800	1198000	1614000	2265500	1320900	1795600	1642300	1969600	1488700	1197900	986900	1248000	851480	1296600	619910	853320	846790	393970
LIPID-P-0986	TG(17:1_18:1_18:1)	GL	TG	888.802	870.768	[M+NH4]+	3544100	4647800	8678800	6791300	24071000	31105000	17342000	26202000	20060000	30983000	15993000	15065000	9429100	13540000	9115600	14369000	6635700	9344700	9372500	3352300
LIPID-P-0987	TG(17:0_18:1_18:2)	GL	TG	888.803	870.768	[M+NH4]+	8099800	8542500	12963000	13610000	24326000	25030000	24927000	28802000	20499000	24370000	12285000	9458000	8249100	9044300	8865400	11827000	12003000	12624000	13239000	7151500
LIPID-P-0988	TG(18:1_18:1_18:1)	GL	TG	902.818	884.783	[M+NH4]+	33224000	42885000	63625000	46703000	209300000	237440000	160110000	219820000	178330000	261870000	165670000	147290000	97159000	141240000	87992000	133280000	62464000	91609000	96830000	42587000
LIPID-P-0989	TG(18:0_18:1_18:2)	GL	TG	902.818	884.783	[M+NH4]+	55552000	52281000	72675000	67684000	106690000	122920000	98472000	140570000	91740000	107530000	88492000	56409000	51268000	66231000	51498000	69330000	53563000	57450000	71658000	44248000
LIPID-P-0991	TG(16:0_18:1_20:2)	GL	TG	902.823	884.783	[M+NH4]+	23854000	31885000	55052000	39350000	86148000	143950000	67620000	115990000	77657000	107730000	52882000	55785000	51760000	61158000	38158000	65003000	34953000	46971000	50938000	18968000
LIPID-P-0993	TG(17:1_18:1_20:1)	GL	TG	916.827	898.799	[M+NH4]+	284480	283770	496880	652970	926190	2245500	426830	1544000	1468800	2057700	678830	486650	850330	1155800	584390	1185900	318040	549170	668010	182810
LIPID-P-0996	TG(18:1_18:1_19:1)	GL	TG	916.819	898.799	[M+NH4]+	1083500	1455400	2468700	2083200	4491300	4679500	3178400	4498100	3984600	5907100	4385300	3687000	2251300	3997000	2502300	3762100	1325500	2108200	1870500	812310
LIPID-P-0997	TG(18:1_18:2_20:0)	GL	TG	930.849	912.815	[M+NH4]+	3650600	5109400	7170400	6278500	12677000	17730000	10451000	16771000	11177000	12815000	8548000	7427800	7160000	7327200	5709100	7694500	5082200	7822300	6863700	2515500
LIPID-P-0999	TG(18:1_18:1_20:1)	GL	TG	930.848	912.815	[M+NH4]+	7021800	9856300	15563000	11866000	55733000	63841000	31320000	57680000	45582000	74059000	47018000	45796000	29682000	51211000	25983000	43419000	15248000	25888000	24630000	8337100
LIPID-P-1000	TG(16:1_18:1_22:1)	GL	TG	930.842	912.815	[M+NH4]+	1205200	2085500	4183500	2708600	5632600	10380000	4270600	7608500	5013300	6641100	3260000	4221200	3706300	2920000	2101400	3545200	1551100	2751700	2202300	649420
LIPID-P-1001	TG(20:1_18:2_18:0)	GL	TG	930.842	912.815	[M+NH4]+	2548900	2578400	3329600	2574300	6373200	8078100	5986900	8219400	5850700	6925200	6446100	4814700	3982600	5705600	3968700	4859200	3971100	5339800	5345100	3288600
LIPID-P-1005	TG(21:0_18:1_18:2)	GL	TG	944.864	926.83	[M+NH4]+	228880	223540	367770	394040	829720	1170200	577440	1017900	898120	1217000	752260	722020	474300	717050	453390	720270	261400	438510	409370	110430
LIPID-P-1006	TG(16:1_17:1_24:1)	GL	TG	944.859	926.83	[M+NH4]+	9	9	41139	9	105320	183760	10164	121020	105570	124980	65678	83677	55482	72300	41194	74657	9	42321	9	9
LIPID-P-1007	TG(16:1_18:1_24:1)	GL	TG	958.872	940.846	[M+NH4]+	65121	104890	128420	103990	114030	217040	97081	165320	108690	164300	88840	129130	88958	71764	47610	113470	9	68450	9	9
LIPID-P-1009	TG(18:1_18:1_22:1)	GL	TG	958.877	940.846	[M+NH4]+	513150	733430	1453300	797680	4108300	6455500	2242100	4936100	4018400	5237200	3109800	4123900	2985500	3385600	1806800	3587300	1075500	2346800	1930000	542000
LIPID-P-1010	TG(18:1_18:2_22:0)	GL	TG	958.876	940.846	[M+NH4]+	291750	486300	478040	1115300	572430	2247200	765760	2048000	1263300	1154300	939190	921180	1013500	717310	714490	553890	337580	737990	836960	391140
LIPID-P-1011	TG(18:1_20:1_20:1)	GL	TG	958.88	940.846	[M+NH4]+	315050	445640	812340	571860	3463800	4446600	1534300	3474300	3221200	5217500	2776400	3630100	1984000	4158600	1468500	3339800	802400	1599000	1453000	367290
LIPID-P-1016	TG(18:1_20:1_22:1)	GL	TG	986.912	968.877	[M+NH4]+	345790	733410	623260	611940	1020700	1780900	784400	1263000	982580	1135000	558590	980580	406910	897570	584130	937020	119780	783140	546830	362790
LIPID-P-1017	TG(18:1_18:1_24:1)	GL	TG	986.905	968.877	[M+NH4]+	203080	307010	217890	207800	367320	541520	269430	513330	331870	400050	305470	304890	287720	290720	182610	352030	158910	291810	191500	172800
LIPID-P-1020	TG(24:0_18:1_18:2)	GL	TG	986.91	968.877	[M+NH4]+	111580	147290	177490	179780	118640	181010	125330	193940	107620	96483	104070	79457	103450	69370	91361	85724	61347	103050	81043	40283
LIPID-P-1027	TG(14:1_16:1_16:2)	GL	TG	788.673	770.642	[M+NH4]+	197850	439340	661230	1049300	326580	425910	288860	248890	186530	232170	44255	9	40107	68432	40233	45438	56437	36784	33778	52773
LIPID-P-1028	TG(10:0_18:1_18:3)	GL	TG	788.673	770.642	[M+NH4]+	105790	158150	260380	487870	109170	138670	148780	162780	127230	179880	117850	57674	9	39736	41718	82946	46889	9	19438	64897
LIPID-P-1029	TG(16:1_16:1_16:2)	GL	TG	816.705	798.674	[M+NH4]+	751390	1037000	1778700	3018700	925950	1313700	796920	1134400	798500	1235700	403950	265370	165950	159040	201030	304650	141830	188980	204230	163660
LIPID-P-1030	TG(14:1_16:1_18:2)	GL	TG	816.708	798.674	[M+NH4]+	2363200	3316500	5513600	8917400	2068600	3194200	2326300	2327100	2062300	3032500	912110	521810	439960	461850	439330	748280	502090	619980	565430	684830
LIPID-P-1031	TG(12:0_18:2_18:2)	GL	TG	816.708	798.674	[M+NH4]+	1414700	1936000	2720300	5299300	1311800	1534400	1548800	1533100	1244500	1905100	620710	271120	132560	248370	273960	533290	332950	333870	378700	638390
LIPID-P-1032	TG(12:0_18:1_18:3)	GL	TG	816.708	798.674	[M+NH4]+	649570	910470	1341000	2388000	791150	1162800	945940	976240	865960	1239600	480190	230660	202220	226500	245730	356690	254720	318670	289410	347430
LIPID-P-1033	TG(14:0_16:1_18:3)	GL	TG	816.708	798.674	[M+NH4]+	1782600	3544200	5679300	8542100	2005900	3874900	1901400	1285100	1972900	3012500	1068700	482050	292520	377910	323540	765250	425160	450550	333870	405270
LIPID-P-1034	TG(16:1_17:1_16:2)	GL	TG	830.72	812.689	[M+NH4]+	107010	83687	246680	356100	100430	213020	66424	168000	104130	124560	69867	35004	32805	40657	33154	33113	31446	9	26704	13798
LIPID-P-1035	TG(15:0_16:1_18:3)	GL	TG	830.726	812.689	[M+NH4]+	84983	159970	329050	458650	169890	263270	129110	287070	167810	254020	69031	53504	47340	43974	44521	62829	32537	51316	42018	44758
LIPID-P-1036	TG(14:0_18:2_18:2)	GL	TG	844.74	826.705	[M+NH4]+	17571000	23898000	30470000	40509000	21011000	22923000	21394000	26917000	17946000	23460000	11956000	6668700	5043800	6238500	8043200	9472900	6264200	6255000	8078600	5118800
LIPID-P-1037	TG(16:1_16:1_18:2)	GL	TG	844.739	826.705	[M+NH4]+	45751000	67960000	100520000	117750000	79182000	112400000	55321000	86203000	61396000	112000000	35075000	25174000	17835000	24353000	14046000	29205000	9083500	13967000	16914000	7731100
LIPID-P-1040	TG(14:0_16:0_20:4)	GL	TG	844.74	826.705	[M+NH4]+	1405900	1233700	2115600	2636000	3168800	4417600	2967300	4194300	2837200	3722800	1880500	1398000	1772600	1654000	1981800	2271600	1867800	1904900	2545300	1953700
LIPID-P-1041	TG(16:0_16:1_18:3)	GL	TG	844.739	826.705	[M+NH4]+	11617000	13429000	22980000	24879000	18208000	25947000	16369000	24442000	17266000	24868000	10924000	7340200	6172200	6216900	5896600	7815300	2493900	5918300	7295100	4453000
LIPID-P-1042	TG(15:0_18:2_18:2)	GL	TG	858.755	840.721	[M+NH4]+	7505700	9312000	13360000	17583000	9975300	11239000	8945100	12294000	7726300	10629000	4654000	3202400	2855200	3227300	2699500	4296300	2914400	2773200	3431100	1637800
LIPID-P-1043	TG(16:1_17:1_18:2)	GL	TG	858.752	840.721	[M+NH4]+	1470500	2051700	3953000	3918300	3891300	5454200	3022100	4508300	3301600	5198300	1939200	1692600	1109900	1266900	883680	1775800	529840	732970	948270	378000
LIPID-P-1044	TG(16:1_18:1_18:2)	GL	TG	872.77	854.736	[M+NH4]+	89834000	128760000	161780000	178280000	159570000	192780000	143500000	180830000	123670000	168470000	76298000	60153000	53891000	57601000	49530000	72186000	58245000	66037000	66369000	40958000
LIPID-P-1046	TG(16:0_16:0_20:4)	GL	TG	872.774	854.736	[M+NH4]+	10222000	10280000	13111000	14049000	23981000	33873000	23781000	34095000	21937000	27237000	14687000	13275000	15189000	14322000	14595000	19699000	15454000	19892000	23294000	15889000
LIPID-P-1048	TG(16:0_18:2_18:2)	GL	TG	872.77	854.736	[M+NH4]+	182520000	223430000	293270000	339940000	268380000	324760000	268350000	332390000	222010000	295380000	144570000	101580000	109240000	111870000	95326000	128750000	124330000	131170000	140870000	81927000
LIPID-P-1050	TG(15:0_19:2_19:2)	GL	TG	886.787	868.752	[M+NH4]+	574190	786500	1247000	1122600	1405100	2021500	1205300	1827000	1182800	1844800	847160	832190	639710	820020	575400	874420	501540	359820	654490	275640
LIPID-P-1051	TG(17:1_18:1_18:2)	GL	TG	886.785	868.752	[M+NH4]+	5998700	9036900	14222000	13559000	16409000	19742000	14833000	19838000	14364000	19631000	10261000	8995500	6391900	8654300	5925700	9449000	5243300	6233900	6654700	3089100
LIPID-P-1053	TG(18:1_18:1_18:2)	GL	TG	900.802	882.768	[M+NH4]+	41340000	67697000	75037000	80714000	147630000	155070000	119880000	149710000	122640000	163570000	90669000	77073000	57337000	82023000	63957000	76655000	46050000	62787000	55518000	32808000
LIPID-P-1056	TG(16:0_18:0_20:4)	GL	TG	900.802	882.768	[M+NH4]+	2787900	2655600	3086400	3905800	3363400	2933500	3298500	3854000	2345400	2598600	2313700	1239600	1123200	1353500	1248000	1405000	1643500	1766100	1740600	1694400
LIPID-P-1057	TG(17:1_18:1_20:2)	GL	TG	914.813	896.783	[M+NH4]+	1975300	3026500	4355300	4549000	4223400	5262100	3618600	4449900	4245800	5899800	3986800	3267800	2311300	3547800	2442100	3574800	1525700	2096300	2046300	1029800
LIPID-P-1058	TG(17:0_19:2_19:2)	GL	TG	914.816	896.783	[M+NH4]+	165140	245530	344310	321980	737680	1021300	494730	856930	692210	1078900	654320	675740	456810	734760	390390	666070	234310	365700	397060	164540
LIPID-P-1060	TG(16:0_18:1_22:3)	GL	TG	928.83	910.799	[M+NH4]+	15003000	22759000	27010000	23563000	44918000	56392000	29958000	50776000	40547000	54869000	40422000	38027000	26842000	39003000	23737000	35468000	17165000	23634000	25189000	12132000
LIPID-P-1061	TG(18:1_18:2_20:1)	GL	TG	928.82	910.799	[M+NH4]+	10305000	14700000	19081000	17978000	21715000	24691000	16313000	24389000	19978000	25215000	19016000	16687000	11993000	17028000	11786000	16556000	8832100	12019000	11788000	5689600
LIPID-P-1062	TG(18:0_18:1_20:3)	GL	TG	928.831	910.799	[M+NH4]+	4398500	5162000	5801300	4266200	9811200	14293000	7529900	11208000	8665200	9416100	6487500	7733800	6277300	6786700	4980100	4698700	5484000	5485600	6414100	4864200
LIPID-P-1063	TG(16:1_18:1_22:2)	GL	TG	928.818	910.799	[M+NH4]+	275440	472680	744430	517790	749650	1407100	460840	966430	641480	868420	488010	727270	544140	513350	297470	557190	190810	323140	246250	84267
LIPID-P-1066	TG(17:1_18:1_22:2)	GL	TG	942.843	924.815	[M+NH4]+	146050	184250	261680	301760	421660	612590	282820	553270	444290	527960	412310	377390	250080	318450	228230	338530	171720	232120	242240	9
LIPID-P-1067	TG(18:1_21:1_18:2)	GL	TG	942.848	924.815	[M+NH4]+	85841	108070	151670	230980	72799	166170	103810	125700	198410	188400	137940	131090	94479	49320	103720	144470	71805	91730	81753	9
LIPID-P-1068	TG(18:1_18:1_22:2)	GL	TG	956.862	938.83	[M+NH4]+	1207100	1654500	2512600	1641300	4030300	5323500	2093800	4636000	3659100	4095000	2799300	3373000	2920600	3098800	2202700	3127700	1425000	2411900	1899100	781480
LIPID-P-1070	TG(18:0_18:1_22:3)	GL	TG	956.858	938.83	[M+NH4]+	76150	144130	123620	100560	425530	457490	250690	521640	408980	462900	346010	366900	288670	529030	258750	383270	226630	314100	337670	164200
LIPID-P-1072	TG(18:1_22:1_18:2)	GL	TG	956.863	938.83	[M+NH4]+	1150900	814340	1324400	932670	2569200	3588500	1541100	3145300	2231700	1617900	1068500	2272300	1583900	1930700	531910	1917900	393950	1621700	1215000	333130
LIPID-P-1075	TG(18:1_24:1_18:2)	GL	TG	984.895	966.862	[M+NH4]+	404270	564960	600430	533450	437680	495810	299400	513230	364700	453290	368120	88232	340390	327210	270340	389770	218620	335020	299230	217500
LIPID-P-1081	TG(16:0_16:2_16:3)	GL	TG	814.692	796.658	[M+NH4]+	279860	463450	878130	1536200	724350	1229200	532220	820440	518760	979380	204630	117330	112840	169340	144870	238440	109560	131980	171690	100750
LIPID-P-1082	TG(12:0_18:2_18:3)	GL	TG	814.69	796.658	[M+NH4]+	643670	862550	1318500	2843700	345880	561860	550290	437610	390940	614950	192570	83591	75517	65075	9	156090	107440	168450	9	179260
LIPID-P-1083	TG(14:1_16:1_18:3)	GL	TG	814.692	796.658	[M+NH4]+	275750	146160	658390	1572700	233750	462450	242590	360730	272750	417190	105800	48137	60413	52788	57871	106640	9	9	105040	94644
LIPID-P-1086	TG(16:1_16:1_18:3)	GL	TG	842.717	824.689	[M+NH4]+	4572600	7246100	10870000	16193000	6628100	10285000	4955600	7883900	5134900	9057100	2564200	1535300	1285500	1549800	973150	2190000	694500	1066500	1233100	879590
LIPID-P-1087	TG(14:0_18:2_18:3)	GL	TG	842.724	824.689	[M+NH4]+	6226500	9205100	13275000	22908000	8000800	4246700	7548300	9692700	5931300	9781400	2992100	1746100	695680	692630	1655900	2849100	1332200	925680	808980	1561900
LIPID-P-1088	TG(14:1_18:2_18:2)	GL	TG	842.726	824.689	[M+NH4]+	2699600	4136800	5321800	10504000	2781000	2913300	2926900	2935100	1112400	2954400	603220	228610	198350	268430	347810	459990	310020	379040	257890	457470
LIPID-P-1089	TG(12:0_16:0_22:5)	GL	TG	842.726	824.689	[M+NH4]+	1315200	2898700	5265600	4933000	6026800	9333900	5620300	7858200	4799900	7593000	2192000	955760	1526300	1605500	1468800	2428700	1320600	1948700	2202700	1247600
LIPID-P-1090	TG(14:0_16:1_20:4)	GL	TG	842.724	824.689	[M+NH4]+	1623800	1644400	2796700	3031100	3921400	4064100	3883400	4666800	3566600	4641000	2062300	1324600	981740	1758200	1672400	2193800	1076900	1704600	2442000	2214100
LIPID-P-1092	TG(15:0_18:2_18:3)	GL	TG	856.736	838.705	[M+NH4]+	870130	1328200	1925900	3032700	1175400	1378500	942090	1585700	867380	1108800	482690	280250	283170	250070	284470	404110	225050	279910	271430	187460
LIPID-P-1093	TG(15:0_16:1_20:4)	GL	TG	856.735	838.705	[M+NH4]+	158360	133600	266500	304210	329960	452830	258530	419020	281140	383350	135290	167710	131290	116410	152520	256460	117450	114220	168440	111250
LIPID-P-1094	TG(16:1_17:1_18:3)	GL	TG	856.74	838.705	[M+NH4]+	742580	660540	1786800	2208200	1000700	1327300	999290	1496700	890500	1232000	401880	247650	251880	247020	194970	383190	229480	273740	371710	192030
LIPID-P-1095	TG(16:1_18:2_18:2)	GL	TG	870.754	852.721	[M+NH4]+	139270000	204640000	267500000	315360000	194340000	230470000	183210000	233990000	160070000	216180000	88910000	63774000	48453000	58967000	53074000	82766000	50816000	57423000	68140000	36298000
LIPID-P-1096	TG(16:0_18:2_18:3)	GL	TG	870.752	852.721	[M+NH4]+	61700000	66640000	103850000	131830000	83073000	98497000	84260000	104930000	71699000	102050000	39255000	27739000	27590000	24977000	28420000	36019000	32157000	35356000	36762000	23954000
LIPID-P-1097	TG(16:1_18:1_18:3)	GL	TG	870.746	852.721	[M+NH4]+	81269000	94981000	140640000	186790000	130940000	181750000	135420000	174690000	123080000	156240000	69347000	48093000	46755000	42008000	44516000	53716000	48196000	51892000	60738000	37594000
LIPID-P-1098	TG(16:0_16:1_20:4)	GL	TG	870.755	852.721	[M+NH4]+	12001000	14655000	24126000	22485000	37373000	54732000	28115000	45213000	28203000	43707000	17963000	16704000	16914000	17399000	14670000	26127000	12770000	14526000	20900000	11427000
LIPID-P-1099	TG(14:0_16:0_22:5)	GL	TG	870.755	852.721	[M+NH4]+	2011200	2404100	3515500	4535100	2922300	3983200	2815900	3899800	2581200	3444600	1591500	1170100	1066700	1035100	1135900	1497300	1133900	1212700	1528200	1021500
LIPID-P-1100	TG(16:0_17:1_20:4)	GL	TG	884.771	866.736	[M+NH4]+	9	9	200180	650410	823900	1154700	550200	1096100	632080	1010200	430360	422960	372200	455040	333140	515760	288740	345500	467070	211000
LIPID-P-1101	TG(17:1_18:2_18:2)	GL	TG	884.771	866.736	[M+NH4]+	4423300	7247100	9123100	12300000	6465100	6894800	6103800	7866400	5632200	6908000	3275600	2335300	1937500	2359600	2158500	3290200	1840700	2091000	2340400	1295900
LIPID-P-1102	TG(15:0_18:1_20:4)	GL	TG	884.771	866.736	[M+NH4]+	582820	681910	1271100	1129100	3044100	4220000	2190100	3906100	2187900	3423500	1511400	1374900	1638200	1486300	1263200	2058600	1205400	1408300	1851400	873400
LIPID-P-1104	TG(18:1_18:2_18:2)	GL	TG	898.786	880.752	[M+NH4]+	25892000	41572000	46850000	60091000	38124000	43687000	35594000	48907000	30852000	41165000	23653000	15308000	12673000	17928000	16470000	19479000	15048000	18952000	16452000	12070000
LIPID-P-1105	TG(16:0_18:1_20:4)	GL	TG	898.786	880.752	[M+NH4]+	58633000	79069000	78232000	106420000	313670000	443220000	282140000	401380000	271650000	352610000	182690000	175500000	193840000	182850000	164620000	249340000	173800000	199420000	250700000	133480000
LIPID-P-1106	TG(16:1_18:1_20:3)	GL	TG	898.786	880.752	[M+NH4]+	2297500	4444300	7024400	4627600	12660000	23442000	8209800	16210000	10668000	18960000	8337200	9987200	7320600	9024500	4503500	9531200	3087100	4879200	5826600	1214300
LIPID-P-1107	TG(16:0_17:0_22:5)	GL	TG	912.794	894.768	[M+NH4]+	188710	188390	341700	391820	629800	1029900	555250	817580	573830	796360	491000	464970	421930	537190	401170	652890	323940	356800	451720	217800
LIPID-P-1108	TG(17:0_18:1_20:4)	GL	TG	912.798	894.768	[M+NH4]+	618520	858770	1204000	1252200	2803300	3318500	2543800	3337300	2161200	2752900	1751200	1264400	1415200	1474400	1480800	1981000	1497000	1826700	2001100	1367600
LIPID-P-1109	TG(19:1_18:2_18:2)	GL	TG	912.798	894.768	[M+NH4]+	1492100	2082900	2419000	3666900	1199400	1246800	1011200	1327900	961140	1256700	989660	636240	471880	766490	612320	773940	505920	645370	600500	329810
LIPID-P-1111	TG(18:1_18:2_20:2)	GL	TG	926.815	908.783	[M+NH4]+	11571000	16580000	18231000	19422000	15669000	18676000	12508000	19038000	13267000	17857000	12677000	10529000	9277000	11938000	8951300	12217000	6880600	9425800	8483800	4653300
LIPID-P-1113	TG(18:0_18:3_20:2)	GL	TG	926.818	908.783	[M+NH4]+	1657400	5284900	7752500	5968500	9656600	10473000	6629700	10905000	8738100	10919000	9253400	6688100	5337900	7613900	5133400	7617500	3402900	5346400	5220300	2600100
LIPID-P-1114	TG(16:0_18:1_22:4)	GL	TG	926.815	908.783	[M+NH4]+	6539000	9821200	15703000	10385000	62325000	102160000	40352000	81086000	47860000	78023000	35118000	35305000	35521000	42331000	26626000	56044000	26353000	34351000	39524000	13665000
LIPID-P-1116	TG(18:0_18:1_20:4)	GL	TG	926.817	908.783	[M+NH4]+	14964000	22451000	19532000	18999000	49859000	46407000	47927000	53447000	40236000	43516000	37483000	28869000	22829000	26201000	25488000	29475000	31147000	32860000	31205000	27836000
LIPID-P-1117	TG(18:2_18:2_20:1)	GL	TG	926.816	908.783	[M+NH4]+	4029200	6315000	7767100	8972700	4962500	4926200	3499400	4956300	3900700	4740300	3420800	2768500	2162300	3101400	2255100	3097800	2208700	2580100	1411600	1253200
LIPID-P-1121	TG(18:0_18:1_22:4)	GL	TG	954.846	936.815	[M+NH4]+	934810	1225300	1255900	990050	2609500	2826000	2102300	3159900	2474700	2550700	2269500	1942300	1596200	2314900	1895600	2473300	1951100	2350800	2608000	1665500
LIPID-P-1122	TG(18:2_18:2_22:1)	GL	TG	954.848	936.815	[M+NH4]+	767810	1226000	1311000	1311300	976410	1353300	658980	1156400	912180	1014800	731110	743870	687470	785780	570080	751320	377260	705890	569560	291480
LIPID-P-1123	TG(18:1_18:2_22:2)	GL	TG	954.844	936.815	[M+NH4]+	148880	233710	283060	215690	275710	365120	201050	321040	282810	310500	257640	267910	215930	241050	180680	266740	110660	190680	158540	80705
LIPID-P-1125	TG(16:0_18:1_24:4)	GL	TG	954.844	936.815	[M+NH4]+	142110	318160	476660	165040	994000	1637200	758740	1646000	1163500	1857200	765270	815840	638460	906480	438390	1230100	546230	729670	705430	172190
LIPID-P-1126	TG(24:1_18:2_18:2)	GL	TG	982.88	964.846	[M+NH4]+	215900	325390	305710	323840	110000	114620	100530	141340	85740	88943	94535	101760	68427	75193	9	74647	49258	9	9	47933
LIPID-P-1127	TG(14:1_18:2_18:3)	GL	TG	840.704	822.674	[M+NH4]+	960660	1460600	2217200	5084800	917420	1278800	866220	1071100	714100	1128100	275390	199660	149130	184540	221810	248690	183880	245990	211700	244770
LIPID-P-1128	TG(16:0_18:2_16:4)	GL	TG	840.707	822.674	[M+NH4]+	731170	774490	1334700	2678700	948610	1410300	1063600	1081900	836310	1075800	322830	166620	235630	276570	227090	361960	305920	289130	411660	484870
LIPID-P-1131	TG(14:0_16:1_20:5)	GL	TG	840.707	822.674	[M+NH4]+	243270	307410	608290	1220400	164800	282250	166280	264630	197930	256180	59294	48092	47184	25774	31009	38196	26093	37923	32871	42913
LIPID-P-1132	TG(12:0_16:0_22:6)	GL	TG	840.707	822.674	[M+NH4]+	1096400	1154300	2315400	2762900	2136300	2687300	2232500	2164400	1710100	2445600	710100	333670	496020	513110	608130	1037000	875070	846170	1111600	1663900
LIPID-P-1134	TG(15:1_18:2_18:3)	GL	TG	854.722	836.689	[M+NH4]+	70056	136330	200710	329210	69021	118310	81179	139730	87370	114020	34611	18402	9	9	9	30773	14754	9	27777	17700
LIPID-P-1136	TG(16:0_16:1_20:5)	GL	TG	868.739	850.705	[M+NH4]+	4689800	6354200	10560000	11791000	5918400	6785000	3662800	5500300	3210100	5068800	1667600	1088500	1294200	1316000	1318700	1757400	683530	862660	1171400	829330
LIPID-P-1137	TG(16:1_18:2_18:3)	GL	TG	868.738	850.705	[M+NH4]+	4935200	7198700	10460000	17820000	8123500	10502000	9138600	9418500	7161300	9527100	3280700	2050200	2448400	2061300	2561200	2917900	1864500	2783100	3533500	2176200
LIPID-P-1138	TG(16:0_18:2_18:4)	GL	TG	868.742	850.705	[M+NH4]+	10092000	10697000	16723000	31649000	12768000	18791000	15528000	19559000	12195000	19029000	5597600	3141900	3940100	3262200	3519600	4415600	3335900	4588100	4952700	3967400
LIPID-P-1139	TG(17:1_18:2_18:3)	GL	TG	882.745	864.721	[M+NH4]+	1010400	1899900	2507800	3230400	1593100	1680000	1263300	1721300	1013800	1573800	527730	371090	378330	430850	376470	646660	319340	394110	555370	233540
LIPID-P-1143	TG(18:1_18:2_18:3)	GL	TG	896.771	878.736	[M+NH4]+	33703000	49871000	63784000	83455000	47152000	53647000	50911000	61375000	46174000	57372000	26372000	17569000	15421000	16024000	18227000	22372000	17967000	19002000	19018000	14162000
LIPID-P-1144	TG(16:0_18:2_20:4)	GL	TG	896.772	878.736	[M+NH4]+	86743000	120060000	170430000	167260000	248060000	334750000	233990000	330670000	206080000	271420000	126760000	118560000	126680000	124070000	132580000	197600000	128390000	141490000	177340000	102810000
LIPID-P-1145	TG(16:0_16:1_22:5)	GL	TG	896.771	878.736	[M+NH4]+	5377100	10143000	14031000	11296000	20473000	35438000	14891000	24694000	18663000	28036000	11018000	11774000	9893000	11553000	7139000	14575000	5140900	7647300	8122800	3643100
LIPID-P-1146	TG(16:0_16:0_22:6)	GL	TG	896.771	878.736	[M+NH4]+	17226000	18876000	27269000	34474000	35489000	52166000	31964000	46347000	27769000	41395000	17771000	13273000	14705000	20319000	11836000	21634000	16228000	20411000	20364000	18675000
LIPID-P-1147	TG(17:1_18:1_20:4)	GL	TG	910.782	892.752	[M+NH4]+	475140	660530	990900	970250	964840	1281800	730470	1107000	780130	1084900	544470	526850	464550	530270	462880	716350	387520	409400	464170	9
LIPID-P-1148	TG(16:0_17:0_22:6)	GL	TG	910.776	892.752	[M+NH4]+	639120	873290	1238500	1169000	883680	1330200	584440	1004100	728490	992610	570300	424090	415570	501470	433060	641930	401320	357910	505020	9
LIPID-P-1149	TG(16:0_18:1_22:5)	GL	TG	924.802	906.768	[M+NH4]+	17824000	27785000	40965000	31396000	90900000	134100000	67929000	115480000	79381000	101770000	53197000	18173000	16863000	18627000	15684000	21852000	38298000	19110000	19513000	21328000
LIPID-P-1150	TG(18:0_18:2_20:4)	GL	TG	924.802	906.768	[M+NH4]+	29683000	43776000	46209000	43724000	94486000	113830000	103410000	127980000	88686000	111190000	69655000	64644000	57398000	69253000	60891000	94907000	65942000	69014000	64680000	34858000
LIPID-P-1151	TG(16:0_18:0_22:6)	GL	TG	924.802	906.768	[M+NH4]+	9106000	15408000	18307000	20093000	32215000	37952000	20381000	33763000	18625000	26289000	14212000	12348000	12430000	15026000	11085000	19720000	10096000	12501000	13258000	9050700
LIPID-P-1152	TG(18:2_18:2_20:2)	GL	TG	924.802	906.768	[M+NH4]+	12211000	17672000	21953000	18691000	27783000	40906000	20578000	38922000	24760000	32922000	17537000	17043000	15505000	18508000	14217000	22086000	12985000	15971000	17753000	9333700
LIPID-P-1155	TG(18:1_18:1_22:4)	GL	TG	952.832	934.799	[M+NH4]+	1717400	2674600	3378800	2564600	9806400	14081000	6181900	11196000	8394800	11092000	7928600	6503200	6308500	9187700	6542300	10701000	4518800	6130800	6471800	3114200
LIPID-P-1156	TG(18:0_18:0_22:6)	GL	TG	952.834	934.799	[M+NH4]+	666550	789580	859430	840260	1379700	1608200	1175400	1695700	992990	1266200	754060	529920	524720	795660	610340	817090	644450	854300	736200	948820
LIPID-P-1157	TG(18:0_18:1_22:5)	GL	TG	952.832	934.799	[M+NH4]+	1299000	1638300	1631600	1381700	1720200	1871600	1604600	1869700	1436700	1515300	1531500	988730	1136500	1278000	1194600	1408900	1215900	1291800	1394300	1227100
LIPID-P-1160	TG(18:1_18:1_24:4)	GL	TG	980.868	962.83	[M+NH4]+	137610	9	383720	9	737560	707690	525480	861280	655110	873120	647520	546310	487000	847370	492350	872640	333890	525190	486830	234990
LIPID-P-1161	TG(20:1_22:1_18:4)	GL	TG	980.866	962.83	[M+NH4]+	59774	9	123020	81387	326100	429500	161150	311840	246370	351770	284790	251610	239530	340180	216880	350970	122480	215900	207500	96644
LIPID-P-1162	TG(12:0_18:3_20:4)	GL	TG	838.689	820.658	[M+NH4]+	121480	122040	184840	363820	69029	113890	75341	128770	128370	116100	43394	9	23848	44072	61477	18423	61575	9	48999	9
LIPID-P-1164	TG(14:0_18:3_20:4)	GL	TG	866.724	848.689	[M+NH4]+	1275900	1945300	3200100	6322800	1312600	1775200	1174200	1656300	1049600	1780800	440680	230820	214690	196190	259070	391100	195380	292870	290660	258490
LIPID-P-1166	TG(16:1_16:1_20:5)	GL	TG	866.724	848.689	[M+NH4]+	1655800	3194100	5425100	8565300	1634900	2245800	1186600	1695800	904260	1262500	472180	245820	279900	235590	386120	372660	192860	189410	259170	216390
LIPID-P-1167	TG(16:2_18:2_18:3)	GL	TG	866.723	848.689	[M+NH4]+	580510	919450	1583700	3355800	612010	650140	536090	655050	404570	648330	190510	100890	104730	29416	129670	136060	110990	116300	99195	113600
LIPID-P-1168	TG(15:0_16:1_22:6)	GL	TG	880.732	862.705	[M+NH4]+	400700	532190	911640	1312900	592510	836730	413810	644050	401750	632520	147600	155340	112330	185670	169120	237150	100600	157110	146830	133150
LIPID-P-1169	TG(18:2_18:2_18:3)	GL	TG	894.755	876.721	[M+NH4]+	30601000	50220000	55402000	87760000	27569000	31640000	25642000	30860000	19476000	27546000	11053000	6413400	6775600	7239600	7928200	10717000	7373300	8252800	8370100	5791600
LIPID-P-1170	TG(16:0_18:2_20:5)	GL	TG	894.752	876.721	[M+NH4]+	44233000	64753000	89003000	119430000	49050000	53090000	34742000	50214000	25167000	36104000	15787000	9907300	11704000	11302000	11418000	16685000	9313300	10734000	13069000	8811200
LIPID-P-1171	TG(16:0_16:1_22:6)	GL	TG	894.755	876.721	[M+NH4]+	21827000	36001000	50524000	56841000	48016000	61417000	31262000	49477000	36221000	46376000	17928000	15016000	13450000	17332000	12007000	23451000	9282400	14772000	14713000	12265000
LIPID-P-1172	TG(18:1_18:2_18:4)	GL	TG	894.752	876.721	[M+NH4]+	4858400	6807400	7409100	14892000	3868900	4669100	4673200	5237000	4213300	4752100	2209100	998360	1142200	905790	1413900	1508300	1120500	1469200	1312700	1230200
LIPID-P-1174	TG(15:0_18:1_22:6)	GL	TG	908.771	890.736	[M+NH4]+	1393400	2422500	3688600	3961700	4276200	5104400	2834900	4756300	2970600	3576800	1743000	1308700	1488500	1819700	1173000	2176000	1126300	1347000	1568600	940340
LIPID-P-1175	TG(17:0_18:2_20:5)	GL	TG	908.771	890.736	[M+NH4]+	231290	473900	769200	1007700	415300	503300	360910	448440	313800	371690	164130	69745	155730	132840	127920	101200	43809	89527	119770	49156
LIPID-P-1176	TG(18:1_18:2_20:4)	GL	TG	922.783	904.752	[M+NH4]+	32383000	49940000	52986000	64241000	84537000	100220000	83240000	96652000	73215000	85573000	59189000	45044000	45082000	49324000	53054000	65963000	49323000	56190000	53749000	36059000
LIPID-P-1177	TG(16:0_18:1_22:6)	GL	TG	922.786	904.752	[M+NH4]+	94249000	148770000	188560000	184570000	292120000	336390000	200940000	315250000	195690000	254740000	148430000	137170000	120590000	146270000	114720000	176900000	100370000	128360000	130810000	90542000
LIPID-P-1179	TG(16:1_16:1_24:5)	GL	TG	922.807	904.752	[M+NH4]+	1599600	3229600	4489900	3866100	6578700	9319500	4448000	7644500	6458000	7216400	3889800	3027300	2595300	4411800	2228900	5634500	1299400	1891900	2928700	495410
LIPID-P-1180	TG(17:0_18:1_22:6)	GL	TG	936.807	918.768	[M+NH4]+	613710	949900	1207800	1590500	1560700	1556400	984750	1479500	899230	1192700	733540	487870	558870	645680	652900	865070	498880	664620	680040	569620
LIPID-P-1182	TG(18:1_18:1_22:5)	GL	TG	950.818	932.783	[M+NH4]+	9	1251700	9	2342100	12073000	14595000	3030200	13103000	10317000	12100000	9270400	7926000	8264400	9928900	9332700	11303000	6497200	7781200	6905200	3599100
LIPID-P-1183	TG(18:1_18:2_22:4)	GL	TG	950.818	932.783	[M+NH4]+	2137200	3355900	3962900	3639700	6314400	8812400	4827100	8056300	5992100	6213000	5132500	3677700	3764800	4556400	4147000	6154300	3423000	3992900	3969000	2037700
LIPID-P-1184	TG(16:0_20:2_22:5)	GL	TG	950.818	932.783	[M+NH4]+	1459900	3119900	4140900	1844400	3019000	5422300	2457400	5177100	3431500	4515500	2761200	2456800	2381400	2650200	1768300	2911100	1638700	2207900	2311400	565700
LIPID-P-1185	TG(18:0_18:1_22:6)	GL	TG	950.818	932.783	[M+NH4]+	992070	1310200	1215100	1149800	2092100	2253600	1703400	2231900	1468700	1435800	1146200	853020	990290	1281200	1076400	1191500	1483300	1404300	593060	1656600
LIPID-P-1187	TG(18:1_20:1_22:5)	GL	TG	978.848	960.815	[M+NH4]+	119890	212830	219910	235050	233700	323650	167420	278520	9	262040	197860	210910	216820	257090	187480	330920	147000	157050	163800	92683
LIPID-P-1194	TG(14:1_18:2_20:5)	GL	TG	864.708	846.674	[M+NH4]+	143930	294060	428150	1139900	94939	9	16244	9	24263	36942	9	9	9	6903.2	9	9	9	9	9	9
LIPID-P-1195	TG(14:1_16:1_22:6)	GL	TG	864.705	846.674	[M+NH4]+	9	17735	260070	120120	9	268060	77588	136980	46388	9	9	9	25399	9	9	30390	10733	9	9	9
LIPID-P-1196	TG(18:2_18:3_18:3)	GL	TG	892.739	874.705	[M+NH4]+	4525000	7900000	10529000	18097000	3249300	3801200	2548600	3377700	2084900	3058800	1046800	522730	572980	124480	808670	433300	584280	749840	667960	719530
LIPID-P-1197	TG(16:1_16:1_22:6)	GL	TG	892.725	874.705	[M+NH4]+	10192000	19298000	22429000	30168000	14556000	15483000	9116700	13602000	8526300	11108000	4538200	2997600	2765800	3382900	3412900	5827300	2684600	2982200	2990100	2952500
LIPID-P-1200	TG(16:0_18:2_22:6)	GL	TG	920.766	902.736	[M+NH4]+	180770000	266300000	298300000	370190000	242780000	256810000	173060000	256040000	137080000	168290000	107860000	83589000	72081000	90865000	87565000	122980000	73736000	85454000	87806000	54696000
LIPID-P-1201	TG(16:1_18:1_22:6)	GL	TG	920.766	902.736	[M+NH4]+	4725300	9660000	11397000	11477000	9928000	13387000	6293600	10867000	6900500	9793100	3922600	4124200	3497200	4742100	3162800	5856800	2015000	2799300	2760600	1490100
LIPID-P-1202	TG(16:1_16:1_24:6)	GL	TG	920.766	902.736	[M+NH4]+	33440000	48242000	53002000	66853000	43757000	45831000	32079000	46868000	24366000	31888000	19935000	14259000	14560000	16955000	15401000	22724000	14300000	17374000	16957000	12839000
LIPID-P-1203	TG(17:0_18:2_22:6)	GL	TG	934.786	916.752	[M+NH4]+	1387500	2017400	2510700	3448900	2056300	2189300	1394200	2211800	1334800	1424200	899530	834330	649840	843720	844610	1186300	645410	656640	768000	524270
LIPID-P-1204	TG(18:1_18:2_22:5)	GL	TG	948.798	930.768	[M+NH4]+	9	9	9	9	10758000	14723000	9449600	12779000	9607300	11177000	8718600	6537100	7217800	8179500	7862600	10434000	6437200	7285900	7930200	3599000
LIPID-P-1205	TG(18:1_18:1_22:6)	GL	TG	948.797	930.768	[M+NH4]+	8951600	15560000	16145000	18183000	13346000	14340000	9429000	13730000	10193000	10761000	9960000	7648400	6950000	10091000	8645900	10733000	6377100	7159200	6020700	4430200
LIPID-P-1206	TG(18:0_18:2_22:6)	GL	TG	948.801	930.768	[M+NH4]+	22392000	39366000	37186000	41369000	45699000	42866000	32079000	43748000	29602000	32310000	28884000	23257000	21160000	28927000	27101000	32858000	17669000	21989000	18517000	16597000
LIPID-P-1207	TG(18:2_18:2_22:4)	GL	TG	948.801	930.768	[M+NH4]+	942300	1647700	1862800	2049800	1436900	1997900	1124300	1902700	1192500	1558300	939010	575160	1210500	827310	940530	1264500	851390	752990	850420	394960
LIPID-P-1208	TG(17:1_17:1_24:6)	GL	TG	948.801	930.768	[M+NH4]+	985910	1820400	2473700	1693400	2951500	4474400	2209300	3857700	2575600	3570700	1980400	1632200	1783200	1883500	1529300	2220500	1382800	1518600	1929500	151920
LIPID-P-1209	TG(18:1_20:1_22:6)	GL	TG	976.833	958.799	[M+NH4]+	1124000	1888700	2180400	2059900	1946400	2159700	1143200	1815500	1219900	1477800	1154900	1245000	1026600	1466100	955220	1702400	797020	997490	866920	650590
LIPID-P-1210	TG(18:1_20:3_22:4)	GL	TG	976.83	958.799	[M+NH4]+	148170	260210	202540	287660	158930	423820	170010	401640	262750	316690	319780	247550	181820	314770	167990	394740	153890	145690	71125	110910
LIPID-P-1211	TG(18:1_22:1_22:6)	GL	TG	1004.86	986.83	[M+NH4]+	103870	153750	239450	221060	148980	214010	100450	198840	120810	67232	90905	75683	93672	103970	109610	142740	53161	122590	63330	76127
LIPID-P-1212	TG(18:2_18:3_18:4)	GL	TG	890.726	872.689	[M+NH4]+	297040	283070	923840	1509900	102130	186610	237630	159280	72747	147230	43754	3651.6	9	9	54798	9	9	28529	9	40533
LIPID-P-1213	TG(16:0_18:4_20:5)	GL	TG	890.718	872.689	[M+NH4]+	9	920850	614670	427030	772140	1236500	604790	821460	509190	1075500	626040	147870	191790	292880	141150	278220	84945	192440	357650	239120
LIPID-P-1214	TG(16:1_16:2_22:6)	GL	TG	890.724	872.689	[M+NH4]+	884430	2477200	2530200	5527600	685410	832970	316780	728550	460460	616020	245480	140850	157580	117780	200350	221670	101790	218280	128000	252270
LIPID-P-1215	TG(16:1_18:2_22:6)	GL	TG	918.755	900.721	[M+NH4]+	27931000	55646000	67561000	93962000	35840000	40721000	23848000	35474000	18499000	25861000	12481000	8714600	7597400	10488000	8565400	15074000	6461300	8433400	8852300	5166200
LIPID-P-1216	TG(18:2_18:3_20:4)	GL	TG	918.755	900.721	[M+NH4]+	4644400	6906500	9111100	13892000	7313900	8362700	6285400	8284600	5534700	6772800	2854500	2153400	2548900	2245200	3094200	3920500	2430500	2560100	3745300	2571800
LIPID-P-1217	TG(18:1_18:2_22:6)	GL	TG	946.788	928.752	[M+NH4]+	51505000	87879000	77232000	101340000	45132000	44442000	32303000	44891000	28789000	33387000	25943000	20704000	16562000	24359000	25881000	30348000	18171000	20774000	16868000	13579000
LIPID-P-1218	TG(18:2_20:3_20:4)	GL	TG	946.786	928.752	[M+NH4]+	4211300	5990800	7096500	6775400	15008000	18073000	14204000	19407000	12652000	16031000	10448000	9774600	10178000	11718000	11422000	15436000	9486200	10791000	12731000	9941300
LIPID-P-1219	TG(16:0_20:4_22:5)	GL	TG	946.786	928.752	[M+NH4]+	9	9	9	9	7017700	9326300	1574200	7761100	5648600	6599800	2004800	2555800	3144500	4133700	3570500	4790700	3368300	1987100	3646900	984880
LIPID-P-1220	TG(20:1_18:2_22:6)	GL	TG	974.817	956.783	[M+NH4]+	1825300	3609100	3194400	3874100	2068800	2124600	1409300	2234400	1486100	1546700	1279200	1082800	1185300	1562200	1213000	1702800	976730	1228900	1011200	1073400
LIPID-P-1221	TG(18:0_20:4_22:5)	GL	TG	974.817	956.783	[M+NH4]+	191120	307510	217390	222170	202670	221670	175310	245240	107450	152480	146080	108130	9	110710	148650	140970	118050	9	9	276230
LIPID-P-1222	TG(22:1_18:2_22:6)	GL	TG	1002.85	984.815	[M+NH4]+	116200	182300	198620	245280	90579	9	9	52035	9	9	9	9	86318	9	59692	9	9	9	9	40338
LIPID-P-1223	TG(18:2_18:3_20:5)	GL	TG	916.739	898.705	[M+NH4]+	670820	1310000	1514900	3429900	448440	690510	397800	566520	302200	414400	171420	102580	85607	97116	111970	144520	9	110810	96554	120730
LIPID-P-1224	TG(16:1_20:4_20:5)	GL	TG	916.739	898.705	[M+NH4]+	1294900	2609800	3662600	7605800	607530	694230	444560	528940	354480	527680	157340	76710	50834	68570	155290	169700	92872	76150	58201	182920
LIPID-P-1226	TG(18:2_18:2_22:6)	GL	TG	944.77	926.736	[M+NH4]+	31880000	59448000	52285000	87313000	14996000	14883000	12103000	8645000	9500800	10113000	7644100	4084100	3837100	5281900	6319300	7945300	5805700	5375200	4778000	3996000
LIPID-P-1227	TG(18:2_20:4_20:4)	GL	TG	944.771	926.736	[M+NH4]+	10720000	17618000	15028000	24683000	4986800	4403200	3846000	4352600	2832600	3133300	2421400	1381800	1255100	1703300	2159200	2626500	1973000	2022200	2013300	1657100
LIPID-P-1229	TG(16:0_20:4_22:6)	GL	TG	944.771	926.736	[M+NH4]+	1411400	1603700	2461200	2794600	4748700	5515000	3606700	5425300	2812000	4121900	2222100	1634900	2297400	2111700	2372700	3454600	2250300	2733700	2812300	3226500
LIPID-P-1230	TG(18:0_20:4_22:6)	GL	TG	972.802	954.768	[M+NH4]+	1652000	3025000	3354900	2950300	1014600	9	1167000	9	2753600	9	1284600	2185900	9	9	853580	9	9	9	9	9
LIPID-P-1231	TG(18:1_20:3_22:6)	GL	TG	972.802	954.768	[M+NH4]+	212810	520680	421030	605770	561100	836950	475560	683800	551320	556780	614650	451930	406730	475850	465030	691120	327470	456180	446990	175640
LIPID-P-1232	TG(14:0_20:5_22:6)	GL	TG	914.724	896.689	[M+NH4]+	266130	526310	668220	1385200	185820	212000	115100	191670	109760	147400	56367	48470	37218	51650	18682	83168	45720	67745	48735	52270
LIPID-P-1233	TG(18:2_18:3_22:6)	GL	TG	942.755	924.721	[M+NH4]+	6617100	13093000	13807000	26455000	4965800	5720700	3434300	5152300	2617200	3698500	1619200	1132100	1053500	1222300	1376900	2140500	987640	1263300	1238000	1268700
LIPID-P-1234	TG(18:2_20:4_20:5)	GL	TG	942.755	924.721	[M+NH4]+	2020900	1975500	2511600	4014200	2066000	2351800	1226900	2124200	838000	1284300	397040	259280	349220	387720	372570	583040	248620	341550	269150	579160
LIPID-P-1235	TG(16:0_22:5_22:6)	GL	TG	970.785	952.752	[M+NH4]+	1432400	1263400	2544800	3235700	1444800	9	508250	835780	660070	854640	642660	9	772650	421420	633770	733210	350160	9	502070	221820
LIPID-P-1236	TG(18:1_20:4_22:6)	GL	TG	970.782	952.752	[M+NH4]+	2000200	3538800	3124800	3848400	4725900	4080700	3288700	4185600	3265600	3234500	2802000	2403700	2770100	2970700	3316300	4127600	2970400	3259300	2576200	2733400
LIPID-P-1238	TG(18:2_20:5_20:5)	GL	TG	940.739	922.705	[M+NH4]+	330560	766100	876410	2050200	140770	207420	106630	36868	83107	98908	25214	9	9	9	27728	12184	9	9	14321	44394
LIPID-P-1239	TG(14:0_22:6_22:6)	GL	TG	940.739	922.705	[M+NH4]+	289150	679850	708630	1045000	373100	382000	294310	409960	273920	203100	82449	48591	37776	134450	121740	141040	57732	71730	51557	152360
LIPID-P-1240	TG(16:0_22:6_22:6)	GL	TG	968.771	950.736	[M+NH4]+	6209700	10877000	11311000	15176000	11863000	12433000	6905000	11840000	5239200	6876100	4595700	2813800	2721100	4569900	3619900	5802100	3006600	3513300	3439900	3707100
LIPID-P-1242	TG(18:1_22:5_22:6)	GL	TG	996.802	978.768	[M+NH4]+	32098	9	9	225510	444060	428320	316590	498920	353210	332120	423970	229360	214960	302680	306190	516220	247990	302460	240780	178130
LIPID-P-1243	TG(18:2_20:5_22:6)	GL	TG	966.755	948.721	[M+NH4]+	1699100	3715000	2711900	6090900	1291300	1134200	669120	1042400	595600	753440	393870	282090	246120	374210	361750	623760	160440	261120	262770	275800
LIPID-P-1244	TG(18:2_22:5_22:6)	GL	TG	994.786	976.752	[M+NH4]+	2671300	5602700	4362200	5930500	2045700	1651100	1258200	1681900	1103500	1097300	1240000	887790	700970	1176800	1160600	1825600	947950	859640	701420	892770
LIPID-P-1247	CE(22:2)	ST	CE	722.682	704.647	[M+NH4]+	11338	12770	17002	9	9867.6	17733	15177	15325	19020	15313	19897	15154	11017	9	11349	9	9	9	16820	10129
LIPID-P-1269	MG(20:3)	GL	MG	398.34	380.293	[M+NH4]+	23331	47693	35820	29407	25506	24619	15815	25569	13622	31085	32566	31068	13383	28238	29451	26856	35850	23314	16292	9
LIPID-P-1271	MG(20:4)	GL	MG	396.34	378.277	[M+NH4]+	68460	135420	60093	149380	37152	34151	28824	31490	41191	30560	72941	58046	42839	54746	50848	69735	32884	52111	42742	22072
LIPID-P-1279	SPH(d17:1)	SP	SPH	286.282	285.267	[M+H]+	144610	244210	100220	281760	240450	369950	168760	238710	219990	241620	310400	233020	330760	275410	292330	262450	318240	338690	241850	248730
LIPID-P-1283	Carnitine C21:0	FA	CAR	470.421	469.413	[M+H]+	44641	62957	59852	58049	132950	149960	131780	133030	82497	78777	55308	47499	65864	73557	99298	78741	105430	103050	119920	118100
LIPID-P-1284	Carnitine C22:0	FA	CAR	484.437	483.429	[M+H]+	45730	78305	90668	43674	52931	72502	41203	110990	37638	71019	39227	102360	55022	83349	82326	66845	53201	112700	112390	44761
LIPID-P-1286	Carnitine C24:0	FA	CAR	512.468	511.46	[M+H]+	9	9	9	9	9	24580	25063	25951	20976	20675	9	9	27986	9	20933	9	8001.9	27591	9	9
LIPID-P-1290	Carnitine C17:1	FA	CAR	412.343	411.335	[M+H]+	20139	28396	9	9	9	21359	20247	9	26611	62332	84546	35475	24181	28899	18440	28363	26822	36191	21318	9
LIPID-P-1296	Carnitine C21:2	FA	CAR	466.39	465.382	[M+H]+	9217.3	12068	12229	15954	11310	11533	9	9	9	6475.7	9	9	9	10737	8024.1	5966.5	9425.2	9	15912	9793.2
LIPID-P-1297	Carnitine C22:2	FA	CAR	480.405	479.397	[M+H]+	12598	11319	12814	9	9	9529.3	9	8130.4	9	9	9	12880	9	9	9	8525.3	9	9683.9	19319	8086.4
LIPID-P-1299	Carnitine C18:3	FA	CAR	422.327	421.319	[M+H]+	39212	27032	15077	17252	9	9	14958	9	9222	26405	44437	8249	16331	12517	9	9	16837	25282	20933	20998
LIPID-P-1300	Carnitine C20:3	FA	CAR	450.358	449.351	[M+H]+	28289	25425	24777	17436	25978	41442	29825	36431	39730	62399	46816	46443	45310	36637	34754	37550	42923	64791	52435	35082
LIPID-P-1301	Carnitine C22:3	FA	CAR	478.39	477.382	[M+H]+	24780	32343	16038	11497	2874.6	9	9	9	9	9	6462.9	9	6295.8	9199.1	7967.4	9	9	9	9	10625
LIPID-P-1302	Carnitine C20:4	FA	CAR	448.343	447.335	[M+H]+	348790	334020	340830	279840	440340	571490	528410	527190	430350	725250	727380	470920	557090	643520	657890	588640	854860	842410	1046000	864050
LIPID-P-1307	Carnitine C22:6	FA	CAR	472.343	471.335	[M+H]+	22978	51257	30410	21485	32616	61195	47384	35812	29177	48852	71627	36237	56864	35771	51480	51015	80829	74439	71085	116140
LIPID-P-1309	PE(P-16:0_16:0)	GP	PE-P	676.528	675.52	[M+H]+	443320	512920	428110	782750	231010	442190	236290	269420	235620	370150	282450	436440	330240	255700	412160	137190	497850	265170	351380	470780
LIPID-P-1318	PE(P-16:0_20:1)	GP	PE-P	730.575	729.567	[M+H]+	249020	834190	522210	860730	306120	455070	432360	454970	571490	518320	169740	568750	455440	472200	359790	407260	559200	506560	380080	208710
LIPID-P-1322	PE(P-20:0_18:1)	GP	PE-P	758.606	757.599	[M+H]+	143990	167490	133400	138610	118050	125870	101390	143180	125680	134030	120270	165780	171660	155710	138880	153420	182480	193100	112490	287350
LIPID-P-1323	PE(P-18:0_20:1)	GP	PE-P	758.606	757.599	[M+H]+	409170	356380	219220	365270	253050	262510	302760	298340	543470	413250	280320	352840	316380	298890	226150	299420	381730	421830	273200	622600
LIPID-P-1330	PE(P-16:0_20:2)	GP	PE-P	728.559	727.552	[M+H]+	388590	448890	324810	454680	47733	277250	196390	222790	199760	242940	245860	347150	343430	63956	255760	217930	308190	157880	251410	360160
LIPID-P-1331	PE(P-18:0_18:2)	GP	PE-P	728.559	727.552	[M+H]+	5401300	4237700	3450100	4654500	2079800	2445800	2685700	2379800	2910500	2768800	2711800	3099300	3160400	2409300	2645800	1957200	3790200	3489100	2642800	3962300
LIPID-P-1337	PE(P-18:0_24:2)	GP	PE-P	812.653	811.645	[M+H]+	162030	218960	229200	176720	152030	235360	257000	233160	105210	172320	171260	174120	135290	155660	118600	223410	224300	230280	136620	171230
LIPID-P-1338	PE(P-24:1_18:1)	GP	PE-P	812.653	811.645	[M+H]+	347890	189950	601100	302640	302910	530380	405630	470660	260310	149830	321790	363470	289560	354470	308460	421100	468770	401510	197150	367410
LIPID-P-1340	PE(P-16:0_20:3)	GP	PE-P	726.544	725.536	[M+H]+	1941300	2208900	1776800	2176300	834250	1246100	1037700	1101000	933830	1081600	1270800	880450	1330300	1212000	1567700	604270	1362500	1197000	1034700	970200
LIPID-P-1343	PE(P-16:1_22:2)	GP	PE-P	754.575	753.567	[M+H]+	1148700	1151700	928540	1245100	1624000	1869900	1638800	1825600	2096200	2063700	2274700	2251300	2508700	2424900	2846800	1871400	2793000	2820700	2342800	2497600
LIPID-P-1344	PE(P-20:1_18:2)	GP	PE-P	754.575	753.567	[M+H]+	123820	108180	83656	100840	39097	49417	52166	9	64888	53266	60898	66750	51492	53349	9	52634	76304	77299	43942	80438
LIPID-P-1345	PE(P-16:0_22:3)	GP	PE-P	754.575	753.567	[M+H]+	113380	147510	115910	153540	64350	139360	68355	103670	103340	97833	134960	88232	69981	84903	105020	36218	67258	123810	80092	76503
LIPID-P-1346	PE(P-20:0_20:3)	GP	PE-P	782.606	781.599	[M+H]+	134180	156920	9	9	9	107180	95358	134030	102980	125910	165710	195690	148630	123620	136220	120290	146260	190120	102870	99186
LIPID-P-1352	PE(P-14:0_20:4)	GP	PE-P	696.497	695.489	[M+H]+	102560	97972	65375	142210	56300	71069	68502	82594	104620	80194	78468	85119	75335	89793	114310	53044	114010	106210	39134	64808
LIPID-P-1355	PE(P-16:0_22:4)	GP	PE-P	752.559	751.552	[M+H]+	13649000	14411000	12835000	15144000	13715000	20077000	14994000	16125000	15332000	17825000	18154000	21507000	20541000	18854000	20400000	16153000	21213000	18117000	17562000	19728000
LIPID-P-1357	PE(P-18:1_20:3)	GP	PE-P	752.559	751.552	[M+H]+	367070	447860	312710	339140	150820	274610	204510	173250	9	262020	9	329190	9	243230	250760	192390	241470	271110	203540	198550
LIPID-P-1359	PE(P-18:2_20:2)	GP	PE-P	752.559	751.552	[M+H]+	42495	50063	9	9	45441	84399	9	56053	69478	61872	65251	87271	75199	9	92398	60645	83712	59178	81313	9
LIPID-P-1361	PE(P-17:0_22:4)	GP	PE-P	766.575	765.567	[M+H]+	358440	349310	299010	424260	344920	410240	376680	439030	430220	447960	258540	512940	547210	488200	485630	294400	221200	511310	469010	471120
LIPID-P-1362	PE(P-19:0_20:4)	GP	PE-P	766.575	765.567	[M+H]+	196690	187830	194420	245770	163370	181500	154550	196590	209200	184920	221500	216060	192110	212780	222560	198500	222010	252520	156810	242710
LIPID-P-1366	PE(P-16:0_24:4)	GP	PE-P	780.591	779.583	[M+H]+	341740	343550	291560	393200	225260	387630	191160	230030	197860	290340	265860	352660	338100	285140	311570	263300	339800	241730	244460	326470
LIPID-P-1367	PE(P-18:1_22:3)	GP	PE-P	780.591	779.583	[M+H]+	68725	143320	115690	9	9	9	9	67188	9	102520	105960	146340	121440	119940	94587	21092	107720	91484	9	81505
LIPID-P-1374	PE(P-16:0_22:5)	GP	PE-P	750.544	749.536	[M+H]+	13457000	8628600	12912000	15840000	5088600	7118300	6131200	5330600	5318400	6064400	5864300	6734400	6966200	5241500	7164900	4538000	7066400	5822600	5741000	6367100
LIPID-P-1375	PE(P-18:0_20:5)	GP	PE-P	750.544	749.536	[M+H]+	716410	734250	653650	715920	141360	239950	187490	145580	180670	182610	207100	224560	239740	202330	291380	120350	247490	227780	174780	240530
LIPID-P-1376	PE(P-16:0_24:5)	GP	PE-P	778.575	777.567	[M+H]+	342030	289560	223340	357770	219690	263530	207990	208900	227340	246960	273960	315300	282870	276660	335780	259170	276850	283650	231180	257820
LIPID-P-1377	PE(P-18:1_22:4)	GP	PE-P	778.575	777.567	[M+H]+	3323700	3880400	3344400	3385000	3876400	4420100	3607200	3840300	3815700	4527500	4952900	5465500	4842600	5631600	4743000	4393900	5697200	5072400	4215400	5168200
LIPID-P-1380	PE(P-20:0_22:5)	GP	PE-P	806.606	805.599	[M+H]+	9	77587	9	128220	9	82694	9	86175	9	95462	9	9	107680	83629	79128	9	142590	145590	9	167430
LIPID-P-1381	PE(P-22:1_20:4)	GP	PE-P	806.606	805.599	[M+H]+	350050	335140	312520	352760	379980	483940	353830	475010	460700	455410	542380	704120	591640	532060	602170	447070	697050	692590	494870	664450
LIPID-P-1382	PE(P-18:0_24:5)	GP	PE-P	806.606	805.599	[M+H]+	126480	168440	9	177400	147210	199060	9	182790	236910	210750	286750	284440	298400	263650	305130	209190	276990	324310	229810	237020
LIPID-P-1383	PE(P-18:1_24:4)	GP	PE-P	806.606	805.599	[M+H]+	83180	55293	71806	77804	9	84185	52281	73671	45459	76774	80306	90178	95945	86297	34297	67641	99169	70271	74346	108230
LIPID-P-1386	PE(P-14:0_22:6)	GP	PE-P	720.497	719.489	[M+H]+	274150	283460	229880	404490	127750	103370	113820	146210	138480	97456	130290	151530	115800	107980	126350	102740	161470	194810	106540	110330
LIPID-P-1388	PE(P-18:2_20:4)	GP	PE-P	748.528	747.52	[M+H]+	551610	594130	590890	626110	277760	362460	285640	289400	295550	311430	268440	310350	361650	305380	416270	212030	387790	304060	324410	394010
LIPID-P-1389	PE(P-17:0_22:6)	GP	PE-P	762.544	761.536	[M+H]+	257080	211740	199500	331380	89454	72442	83758	104400	77213	100870	57184	91732	107910	95723	51028	77967	118930	104380	68162	71488
LIPID-P-1390	PE(P-18:1_22:5)	GP	PE-P	776.559	775.552	[M+H]+	2830600	3067000	2536500	2778400	997030	1240500	928350	880890	949160	992570	1296700	1393500	1167700	1126200	1338300	969380	1304100	1042000	1000500	1371300
LIPID-P-1391	PE(P-16:0_24:6)	GP	PE-P	776.559	775.552	[M+H]+	96738	141190	88536	125560	24866	35232	28041	20347	23361	21295	25613	40993	9	21989	38730	15279	26749	32792	29339	27651
LIPID-P-1392	PE(P-18:0_24:6)	GP	PE-P	804.591	803.583	[M+H]+	29914	28278	64883	97333	9	36005	45596	34170	33068	43222	54855	9	54454	33693	9489.1	38885	9	64165	49353	51489
LIPID-P-1393	PE(P-18:1_24:5)	GP	PE-P	804.591	803.583	[M+H]+	91129	123610	9	116250	60295	93342	65760	80577	77315	91768	102560	140520	99791	124280	112260	102590	110980	101720	81077	94132
LIPID-P-1394	PE(P-20:2_22:4)	GP	PE-P	804.591	803.583	[M+H]+	68390	56814	56388	63236	59259	86293	61428	55572	67775	72810	86726	91175	103760	87944	56025	61913	106560	99491	67557	104030
LIPID-P-1401	PE(P-20:1_22:6)	GP	PE-P	802.575	801.567	[M+H]+	676800	479190	466670	660090	377590	399620	363980	362640	384920	350980	368560	484400	268370	377960	387510	362490	525330	542430	359910	679840
LIPID-P-1403	PE(P-22:1_22:6)	GP	PE-P	830.606	829.599	[M+H]+	397470	262690	239010	389590	221110	249290	237710	221420	265420	221440	244820	400980	250320	271110	228940	259270	446230	411270	229420	486880
LIPID-P-1405	PE(P-18:2_22:6)	GP	PE-P	772.528	771.52	[M+H]+	690250	769850	537240	832150	214790	227240	192450	154900	211590	187980	226600	209110	243900	198380	182300	181850	288030	241250	159440	194430
LIPID-P-1407	PE(P-20:2_22:6)	GP	PE-P	800.559	799.552	[M+H]+	320930	335000	247170	287230	107640	180250	96563	102790	119460	107230	141220	93265	141200	140480	125430	112130	138730	171300	86949	195690
LIPID-P-1423	DG(12:0_18:1)	GL	DG	556.494	538.46	[M+NH4]+	153400	151140	169210	249140	169010	158660	215800	153010	188220	270030	95734	116160	86219	118560	111830	137680	143490	98819	122050	107990
LIPID-P-1425	DG(19:0_18:1)	GL	DG	654.604	636.569	[M+NH4]+	252250	274360	265410	326800	301760	165940	261490	257590	216760	276340	280330	289720	203640	266580	222580	302960	287350	299120	270590	155630
LIPID-P-1426	DG(18:0_20:1)	GL	DG	668.619	650.585	[M+NH4]+	122480	169040	103790	76104	240670	197270	231550	200010	182280	244650	336280	279720	280740	346210	197600	270290	364390	303740	312260	153770
LIPID-P-1427	DG(21:0_18:1)	GL	DG	682.635	664.601	[M+NH4]+	36268	9	9	53739	63867	77474	70163	79610	10281	87012	70159	88846	67409	98781	52730	93512	63884	81985	80032	9
LIPID-P-1428	DG(22:0_18:1)	GL	DG	696.651	678.616	[M+NH4]+	163640	193310	216230	111520	210340	256980	287540	285060	329900	255460	314700	302980	500730	282610	271280	305420	314950	560540	230280	83703
LIPID-P-1430	DG(24:0_18:1)	GL	DG	724.682	706.648	[M+NH4]+	62029	70285	45999	24685	42480	24038	43269	34575	46630	40780	78987	158120	106250	114180	105440	107140	110860	159000	75933	25234
LIPID-P-1432	DG(8:0_18:2)	GL	DG	498.416	480.381	[M+NH4]+	161220	115270	231910	82677	114660	32055	23848	46779	43618	77141	58924	80207	60836	57624	70639	143460	102550	100940	137110	211580
LIPID-P-1434	DG(10:0_18:2)	GL	DG	526.447	508.413	[M+NH4]+	81377	73176	135300	152270	56032	64406	75642	53336	60288	30728	47340	19189	9	35942	35578	34561	47355	51518	52426	55651
LIPID-P-1437	DG(12:0_18:2)	GL	DG	554.478	536.444	[M+NH4]+	160170	129160	239120	356190	77949	76773	76871	80896	68274	120120	36460	46481	37583	19714	41854	49191	72609	49405	50231	98367
LIPID-P-1439	DG(15:0_18:2)	GL	DG	596.525	578.491	[M+NH4]+	1118000	1228400	1588800	2036100	851380	734210	823790	849430	688380	863540	488850	372980	366040	410990	373760	542390	499560	477480	429340	232070
LIPID-P-1440	DG(17:0_18:2)	GL	DG	624.557	606.522	[M+NH4]+	828870	818260	928770	1429200	993830	791610	897910	989170	824360	1033500	622810	490890	451600	566270	574360	726350	930840	781040	722750	480510
LIPID-P-1443	DG(20:0_18:2)	GL	DG	666.604	648.569	[M+NH4]+	1372300	1845500	1835300	2080000	1696800	1494700	1984400	2213300	1639400	1682000	1508100	1867800	1574400	1662300	1692400	1761000	2147800	2267900	2002300	598910
LIPID-P-1444	DG(21:0_18:2)	GL	DG	680.619	662.585	[M+NH4]+	60704	94336	128920	150810	64450	47490	59806	52735	63497	33987	9	47924	35431	45275	31449	32084	58204	60254	9	24122
LIPID-P-1445	DG(22:0_18:2)	GL	DG	694.635	676.601	[M+NH4]+	161110	222680	334090	216720	122340	181010	86813	194230	164120	112630	150820	177190	185050	130230	148330	173770	214750	294950	157800	48952
LIPID-P-1446	DG(18:1_24:1)	GL	DG	722.666	704.632	[M+NH4]+	240890	252960	255900	179400	155640	148240	134210	177870	166520	190180	244940	312070	214770	254630	222530	258010	171680	282280	156460	55290
LIPID-P-1448	DG(24:0_18:2)	GL	DG	722.666	704.632	[M+NH4]+	86753	95235	115000	86479	36754	38663	33143	55844	43644	15253	56078	46983	79934	67013	65061	52150	44818	66802	44510	27284
LIPID-P-1451	DG(14:1_18:2)	GL	DG	580.494	562.46	[M+NH4]+	203340	313650	158000	1729800	255840	229420	293100	203320	267980	255100	139390	9	121240	9	141560	178420	189100	9	150860	192250
LIPID-P-1454	DG(19:1_18:2)	GL	DG	650.572	632.538	[M+NH4]+	680090	865750	913140	1332600	418000	346810	375190	397750	397070	593620	406740	304990	236500	356670	293610	466510	326110	296280	289120	157020
LIPID-P-1458	DG(16:2_18:2)	GL	DG	606.51	588.475	[M+NH4]+	340210	398470	382510	519970	460980	495390	334260	417030	517580	797270	423370	373260	214870	394130	229730	381700	220200	144720	200010	74261
LIPID-P-1459	DG(18:2_20:2)	GL	DG	662.572	644.538	[M+NH4]+	1636000	2787300	3008300	2799900	2276700	2646200	1765600	2686200	2274500	3830800	2345500	1831100	1763300	2250100	1617400	2456500	1652100	1747800	1784500	763140
LIPID-P-1466	DG(18:2_16:3)	GL	DG	604.494	586.46	[M+NH4]+	141510	187590	213550	461680	94538	132170	95680	108620	122090	114360	60088	29888	43347	40970	45466	68074	39181	43187	39910	9
LIPID-P-1472	DG(18:3_18:3)	GL	DG	630.51	612.475	[M+NH4]+	163190	219340	302390	618380	70761	101420	71450	108330	92553	135230	60777	19891	43746	9	47463	9	29364	9	28257	54571
LIPID-P-1473	DG(14:0_22:6)	GL	DG	630.51	612.475	[M+NH4]+	123640	138210	227410	386370	111310	140000	105380	108370	76160	101380	60293	12272	61261	32824	65766	77930	52963	44407	34595	102180
LIPID-P-1474	DG(18:2_18:4)	GL	DG	630.51	612.475	[M+NH4]+	208040	234690	306050	742550	37385	63990	73570	78170	57446	84882	29169	9	31819	16164	34808	9	18635	28900	9	64922
LIPID-P-1478	DG(18:2_20:5)	GL	DG	656.525	638.491	[M+NH4]+	703120	1017200	935100	2101000	249680	204170	148150	164320	128960	150680	102590	45250	57432	61049	70541	103840	42972	55585	57538	71725
LIPID-P-1484	DG(18:2_24:6)	GL	DG	710.572	692.538	[M+NH4]+	205840	442290	444970	327210	125890	160850	124560	176570	178010	184660	167740	85472	116590	102010	119130	141570	93659	97716	125190	9
LIPID-P-1486	DG(18:3_22:6)	GL	DG	680.525	662.491	[M+NH4]+	166910	249150	264630	430950	94139	71298	104780	88840	65903	78596	49274	25854	9	40585	24660	67238	9	22426	40952	52092
LIPID-P-1488	DG(20:3_22:6)	GL	DG	708.557	690.522	[M+NH4]+	41224	166950	86402	146710	9	134980	92835	43799	121180	127460	9	9	73889	9	9	32004	9	9	9	9
LIPID-P-1490	DG(20:4_22:6)	GL	DG	706.541	688.507	[M+NH4]+	3429800	3934800	3359900	5047900	4605500	2883600	2771600	2868100	2652800	2693200	2302300	1666600	1806000	2125100	1957500	3459300	1875100	2056700	1838600	2280900
LIPID-P-1500	Cer(d18:0/20:0(2OH))	SP	Cer	612.593	611.585	[M+H]+	54904	84505	95749	81082	160290	107140	60504	117900	114880	210200	110610	111830	27426	107280	49331	108200	50371	18220	53083	9
LIPID-P-1503	Cer(d18:0/22:1(2OH))	SP	Cer	638.609	637.601	[M+H]+	358590	533280	580950	623900	594520	525060	579500	560100	501330	670650	463460	303610	302980	347760	332830	410780	367100	340980	314040	184270
LIPID-P-1507	Cer(t18:0/16:0(2OH))	SP	Cert	572.518	571.518	[M+H]+	32528	23682	29970	9	41432	38992	16275	45525	35675	31709	31059	46344	38245	29661	47781	37073	38460	60219	42429	33643
LIPID-P-1509	Cer(t18:0/20:0(2OH))	SP	Cert	628.583	627.58	[M+H]+	9	164530	164260	31762	9	186670	100870	109490	9	116410	132050	122510	141780	9	140410	105190	119240	89344	9	200020
LIPID-P-1534	LPE(19:0)	GP	LPE	496.34	495.332	[M+H]+	119650	143700	113260	205440	45068	37949	34455	43164	42830	30642	29932	66946	31742	36662	26286	63719	33891	43110	17635	11279
LIPID-P-1539	Cer(t18:0/16:0)	SP	Cert	556.53	555.523	[M+H]+	93072	69953	62885	78033	55236	62524	67751	39091	48160	61642	55889	57012	70359	46383	79832	96955	67179	77792	64170	106870
LIPID-P-1541	Cer(t18:0/22:0)	SP	Cert	640.53	639.617	[M+H]+	188910	224330	80675	208320	97689	146970	208250	190440	152090	143820	159170	146970	130270	176610	179630	119840	126680	239130	169510	206470
LIPID-P-1542	Cer(t18:0/24:0)	SP	Cert	668.656	667.648	[M+H]+	212980	179640	181110	187440	161580	217840	259790	159090	268400	144710	149250	158170	209520	189000	248390	205310	203170	262570	158780	227510
LIPID-P-1547	Cer(t18:0/24:1)	SP	Cert	666.64	665.632	[M+H]+	653590	539800	544010	624600	727300	659850	768350	763040	522680	550380	595660	592910	619730	590220	678400	624160	653840	779890	755410	937900
LIPID-P-1554	Cer(d18:1/16:0(2OH))	SP	Cer	554.515	553.507	[M+H]+	170600	245370	224730	169960	122290	159980	204920	116660	143850	168970	146700	156440	168690	209080	184880	218520	162110	164180	132990	206280
LIPID-P-1557	Cer(d18:1/22:0(2OH))	SP	Cer	638.609	637.601	[M+H]+	482800	697630	681600	792960	731900	641230	625050	714090	659060	782860	512770	265710	335500	433640	402010	527430	488780	466490	444860	243710
LIPID-P-1558	Cer(d18:1/23:0(2OH))	SP	Cer	652.624	651.617	[M+H]+	9	9	9	18611	9	23552	9	9	9	29926	30097	9	9	46000	33110	54513	13315	16388	9	27886
LIPID-P-1562	Cer(d18:1/22:1(2OH))	SP	Cer	636.593	635.585	[M+H]+	141130	217550	188860	344900	85539	90605	111160	89487	85322	105140	73575	9	41981	9	60373	58759	53162	60427	43777	33011
LIPID-P-1568	SM(d18:1/26:0)	SP	SM	843.7	842.724	[M+H]+	1178700	1179200	1041100	1125600	693230	542670	731260	714310	818010	867380	1083900	716970	645930	931590	890250	779100	1048000	843300	768880	789520
LIPID-P-1572	BMP(20:4_22:6)	GP	BMP	860.544	842.51	[M+NH4]+	465330	442070	368780	567280	574640	598200	457420	407260	377630	433710	595840	571720	863260	878630	820860	735150	611020	650450	539880	627410
LIPID-P-1574	BMP(20:5_22:6)	GP	BMP	858.528	840.494	[M+NH4]+	175890	151980	114350	166730	43313	40490	49614	26652	26449	35657	71870	51375	53852	64432	45902	53341	31297	39846	29112	52341
LIPID-P-1576	BMP(22:5_22:5)	GP	BMP	888.575	870.541	[M+NH4]+	139240	9	9	148020	33562	50010	37921	19285	25133	23943	35364	38161	53470	51126	57067	37123	32832	54541	26966	37339
LIPID-P-1577	BMP(22:5_22:6)	GP	BMP	886.559	868.525	[M+NH4]+	372210	9	259110	339760	407330	635960	330790	299290	260240	410900	639480	517110	1084700	702620	862040	605990	582510	581600	449250	531350
LIPID-P-1578	BMP(22:6_22:6)	GP	BMP	884.544	866.51	[M+NH4]+	8724700	12608000	9318300	8999400	2841800	2937900	1954100	1725400	1461300	1762200	6010000	4157100	4633300	5327300	5258200	4289800	2702200	3100400	1689800	4852000
LIPID-P-1584	BMP(18:1_20:2)	GP	BMP	818.591	800.557	[M+NH4]+	130570	103370	122080	115850	193880	321070	320040	294600	291030	313980	260540	272670	191270	234680	251580	158350	273100	196180	248910	233880
LIPID-P-1589	BMP(18:1_20:4)	GP	BMP	814.559	796.525	[M+NH4]+	606340	772670	776620	881330	1598200	2654500	2306900	2301000	1565800	2594300	2339100	3062600	1809500	1484000	2574500	2614800	2714300	3088400	2461500	1873300
LIPID-P-1590	BMP(18:2_20:3)	GP	BMP	814.559	796.525	[M+NH4]+	52261	160080	121060	128350	120560	284770	142770	170550	151180	216700	153180	198490	206000	120140	203830	105480	212600	213470	168850	163220
LIPID-P-1591	BMP(18:1_22:4)	GP	BMP	842.591	824.557	[M+NH4]+	201290	261690	177560	183210	554030	812370	695000	709920	617320	853580	667150	673970	939390	1007100	923140	747620	637510	767470	911380	1255500
LIPID-P-1592	BMP(16:0_22:6)	GP	BMP	812.544	794.51	[M+NH4]+	61543	89347	74108	103090	37201	64090	62001	9	32407	35295	93141	56740	75220	73357	75537	55257	58466	70087	46476	57215
LIPID-P-1593	BMP(18:2_20:4)	GP	BMP	812.544	794.51	[M+NH4]+	349850	403330	357580	455420	653930	895980	787700	750320	645980	785070	626750	651070	582390	564560	623590	592560	880640	880630	855040	580900
LIPID-P-1594	BMP(18:1_22:5)	GP	BMP	840.575	822.541	[M+NH4]+	163090	27918	197280	130350	793860	1285400	1372700	1028600	1199700	1477200	1328800	1528600	1422000	1413700	1691100	1619600	1050600	1219500	1260700	1111800
LIPID-P-1595	BMP(18:2_22:4)	GP	BMP	840.575	822.541	[M+NH4]+	260180	216560	252070	230560	163410	447020	307770	288800	224330	318920	282170	306850	204360	309090	387750	166980	366160	351470	242860	213500
LIPID-P-1597	BMP(16:1_22:6)	GP	BMP	810.528	792.494	[M+NH4]+	269560	399800	303430	278190	204760	244180	250240	151940	101830	213690	230000	201710	247030	260150	265960	158790	127020	175630	120760	134020
LIPID-P-1598	BMP(18:2_20:5)	GP	BMP	810.528	792.494	[M+NH4]+	145180	212420	103280	125520	46731	66309	78260	50483	44220	59674	60894	36904	51605	58145	66660	45448	52579	52899	35007	49634
LIPID-P-1599	BMP(18:1_22:6)	GP	BMP	838.559	820.525	[M+NH4]+	2417100	3296700	2350200	3121400	3085600	4262600	4390400	2355800	2209700	2919600	7296200	5067900	3173200	6882900	6207300	3609800	3829500	4660100	2395000	3975800
LIPID-P-1600	BMP(18:2_22:5)	GP	BMP	838.559	820.525	[M+NH4]+	104890	74148	99227	128130	236310	538170	551690	344780	295850	366420	669870	397080	387500	412480	738090	316210	399940	563970	362890	414680
LIPID-P-1601	BMP(18:2_22:6)	GP	BMP	836.544	818.51	[M+NH4]+	3401100	3669300	2400200	3514100	1576400	1712900	1795300	1252700	942580	1366100	2372100	1776400	1470300	2091100	2087900	1621500	1966900	1712800	1515500	1552200
LIPID-P-1602	BMP(20:4_20:4)	GP	BMP	836.544	818.51	[M+NH4]+	179590	245770	159870	176240	446910	858090	490670	428710	373400	492770	544590	489360	691540	697320	451250	720940	646400	505310	677750	387460
LIPID-P-1603	BMP(20:3_22:5)	GP	BMP	864.575	846.541	[M+NH4]+	25885	9	9	9821.3	50789	157390	77640	77566	58015	93362	102940	107190	133710	97468	147320	82425	33701	106390	93436	41553
LIPID-P-1604	BMP(20:4_22:4)	GP	BMP	864.575	846.541	[M+NH4]+	66311	105740	56576	125890	205500	346540	194150	221660	173890	254890	261080	242850	195680	294230	237400	301190	256060	288890	237830	209300
LIPID-P-1606	BMP(18:3_22:6)	GP	BMP	834.528	816.494	[M+NH4]+	210830	175240	204000	234860	70976	119840	92741	89116	65862	95228	138200	80415	120060	144940	104640	95155	98188	109650	81036	139360
LIPID-P-1607	BMP(20:3_22:6)	GP	BMP	862.559	844.525	[M+NH4]+	169060	196380	202490	192260	126670	259570	175200	134710	125740	240690	226730	234960	296270	286290	249340	143290	167270	175170	117350	153520
LIPID-P-1608	BMP(20:4_22:5)	GP	BMP	862.559	844.525	[M+NH4]+	40445	36857	19305	37839	166330	303060	170070	156590	208630	236320	183130	226050	291130	275370	252330	263230	215400	235480	179750	188500
LIPID-P-1614	SE(28:1_18:1)	ST	CASE	682.65	664.616	[M+NH4]+	201120	187370	254390	195270	44224	9	54737	54386	9	64879	61526	9	32763	51007	36736	13093	36720	48952	36319	9
LIPID-P-1619	SE(28:1_18:2)	ST	CASE	680.635	662.6	[M+NH4]+	316680	279760	281260	352950	22434	15450	25508	10154	25100	17224	27066	15946	10884	9	9	11118	9	22594	19719	9
LIPID-P-1638	DG(O-18:0_16:0)	GL	DG-O	600.593	582.559	[M+NH4]+	147590	262460	185490	170640	176480	212540	252690	190010	171020	187680	213020	191990	185360	197940	202340	210770	255800	240890	271120	319300
LIPID-P-1639	DG(O-19:0_16:0)	GL	DG-O	614.609	596.574	[M+NH4]+	10567000	12135000	11898000	12746000	11155000	10254000	11720000	12873000	12191000	11062000	12107000	10848000	11861000	12087000	11034000	13380000	11547000	11710000	10429000	10798000
LIPID-P-1641	DG(O-20:0_16:0)	GL	DG-O	628.624	610.59	[M+NH4]+	128710	154110	114870	126870	141760	124660	234490	153930	129320	192020	119550	115060	129200	145150	104840	202080	212490	220740	198460	500130
LIPID-P-1642	DG(O-18:0_18:0)	GL	DG-O	628.624	610.59	[M+NH4]+	9	9	149020	130820	250880	103060	222090	177030	9	9	206470	242930	152660	231470	9	285830	258870	271600	282870	508110
LIPID-P-1643	DG(O-21:0_16:0)	GL	DG-O	642.64	624.606	[M+NH4]+	118160	177680	104010	152280	169030	229230	239490	275180	250850	195760	204460	246630	251700	195710	268740	197150	278340	275950	210900	90197
LIPID-P-1652	DG(O-18:0_18:1)	GL	DG-O	626.609	608.574	[M+NH4]+	220940	450460	289760	288920	491560	307030	515430	339460	276550	390160	354690	277140	266400	391280	378620	668890	570360	450040	583870	828920
LIPID-P-1654	DG(O-16:0_20:1)	GL	DG-O	626.609	608.574	[M+NH4]+	36933	113370	50343	72095	76211	68503	73040	36733	36659	68260	66314	35454	40405	45491	29479	63321	124250	57481	59667	316320
LIPID-P-1655	DG(O-18:0_20:1)	GL	DG-O	654.64	636.606	[M+NH4]+	63636	219610	144450	173290	246540	79969	171670	101330	80383	198090	151150	55684	54194	155480	40620	181330	227160	106190	99230	1102600
LIPID-P-1687	DG(O-18:2_20:1)	GL	DG-O	650.609	632.574	[M+NH4]+	122890	112410	167500	134690	86455	136270	106700	94115	60248	74346	118050	101980	110150	115750	72914	123190	91998	106290	87044	117040
LIPID-P-1689	DG(O-22:1_18:2)	GL	DG-O	678.64	660.606	[M+NH4]+	47578	88660	77937	100730	65442	73156	111040	74154	69784	107610	48778	45775	31131	80298	48141	105460	115800	103900	70115	133390
LIPID-P-1696	DG(O-18:0_22:5)	GL	DG-O	674.609	656.574	[M+NH4]+	58786	62602	46291	55735	36463	39741	53086	51114	25072	40124	60293	9	51063	64315	53548	62438	49313	68916	78003	48570
LIPID-P-1717	MGDG(16:0_18:1)	GL	MGDG	774.61	756.575	[M+NH4]+	23269	9	39374	9	30707	36092	44192	48735	46831	67562	49724	62690	9	45159	39244	51374	45072	38421	40386	9
LIPID-P-1724	MGDG(14:0_18:2)	GL	MGDG	744.563	726.528	[M+NH4]+	96070	102910	61601	98137	9	42109	55580	47113	73329	9	54014	70306	9	9	74387	43236	66057	71720	52423	49763
LIPID-P-1725	MGDG(16:0_16:2)	GL	MGDG	744.563	726.528	[M+NH4]+	65171	51316	9	9	63403	71981	62962	69449	48354	82206	54870	92318	73910	69667	52634	54808	9	66997	80092	48383
LIPID-P-1728	MGDG(16:0_18:2)	GL	MGDG	772.594	754.559	[M+NH4]+	18176	24996	38893	25152	21616	13870	10519	17878	8125.3	26250	13175	10223	9	10502	13984	13951	27172	23669	10999	9
LIPID-P-1739	MGDG(18:1_16:2)	GL	MGDG	770.578	752.544	[M+NH4]+	32363	52659	42040	9	48780	56002	51047	37392	57665	53473	58351	63995	70107	61532	9	55454	61754	44472	58253	9
LIPID-P-1761	MGDG(18:2_16:3)	GL	MGDG	766.547	748.513	[M+NH4]+	605160	745080	492030	739480	339370	240050	311300	348300	507380	416900	486510	538000	420150	452400	432470	365280	562960	471210	385990	243930
LIPID-P-1765	MGDG(18:2_18:3)	GL	MGDG	794.578	776.544	[M+NH4]+	9	9	9	9	12879	27992	30264	16461	22774	9	25024	13421	9	15975	21640	10921	9	9	17736	9
LIPID-P-1773	MGDG(18:2_18:4)	GL	MGDG	792.563	774.528	[M+NH4]+	81954	82589	68333	95257	92291	160450	224940	152030	143540	89179	150660	66061	131380	146220	120320	87658	178310	142450	121460	70295
LIPID-P-1775	MGDG(18:1_20:5)	GL	MGDG	820.594	802.559	[M+NH4]+	96946	107740	104280	72382	280260	470510	479700	373080	418860	565820	378450	477560	379370	425610	439220	198360	337200	438760	337010	296720
LIPID-P-1782	MGDG(20:4_20:4)	GL	MGDG	844.594	826.559	[M+NH4]+	37569	34471	35524	42958	41200	58117	25926	35990	42815	40040	43053	45967	54245	59764	61545	56890	32918	27317	36782	44743
LIPID-P-1801	DGDG(16:0_16:3)	GL	DGDG	904.6	886.565	[M+NH4]+	43069	54357	37132	54449	49526	53740	42664	54459	45186	23007	32878	39101	42765	41885	58405	15057	63399	68193	34336	51653
LIPID-P-1855	TG(O-20:0_16:0_18:1)	GL	TG-O	892.87	874.835	[M+NH4]+	59330	121330	121890	60209	101370	59211	89122	53376	83271	67614	84076	31501	48217	83999	9	130700	61006	36261	102120	110690
LIPID-P-1902	TG(O-20:0_16:0_22:5)	GL	TG-O	940.87	922.835	[M+NH4]+	86118	176420	9	9	9	64971	110450	9	89663	83303	9	57087	9	9	9	9	76766	89428	9	9
LIPID-P-1928	LPC(28:1)	GP	LPC	662.512	661.505	[M+H]+	9	9	9	35871	22961	32669	11493	9	32193	9	9	33776	9	9	9	37542	9	23445	42896	9
LIPID-P-1929	LPC(16:2)	GP	LPC	492.309	491.301	[M+H]+	2007400	2082100	1577200	1633500	757270	198290	700670	615060	503800	716600	711160	383100	450530	271360	136410	823350	646730	710110	572500	156880
LIPID-P-1930	LPC(24:2)	GP	LPC	604.434	603.426	[M+H]+	53248	56040	25942	36235	20342	7056.3	16052	24893	18038	22112	18523	27659	14725	9	22086	22645	27513	27477	24653	11834
LIPID-P-1931	LPC(16:3)	GP	LPC	490.293	489.286	[M+H]+	178400	173760	173100	189640	102630	71615	85043	75779	82964	122070	65545	124830	56872	115160	82546	135950	70024	92460	99225	34454
LIPID-P-1936	LPC(O-24:1)	GP	LPC-O	592.471	591.463	[M+H]+	115140	101500	100290	167730	54253	61642	69893	71325	77228	90174	59037	69697	62993	69691	36373	75206	86297	81188	86858	80793
LIPID-P-1937	LPC(O-24:0)	GP	LPC-O	594.486	593.478	[M+H]+	79860	57551	55663	107990	11608	21858	27741	42284	43100	32601	24499	31808	41303	24987	20225	29640	36879	40748	25990	34911
